# Supplementary material for: Out-of-pocket payments and associated factors among hypertensive patients insured under the National Health Insurance Scheme in a referral hospital, Ghana
Source: PLoS One. 2026 May 14;21(5):e0348971. doi: 10.1371/journal.pone.0348971 (PMC13175461; doi:10.1371/journal.pone.0348971)
Supplement: S1 File — (XLSX) [file pone.0348971.s001.xlsx]

## Sheet: Sheet1
Number	sex	age	religion	marital status	education	occupation	Occupation (other - specify)	monthly income	NHIS status	Valid NHIS	Frequency of hospital	Last visit	Present NHIS card	payment for service	If yes, what services did you pay for?	Amount of payment	Difficultyof payment	Means of affording	Reason for payment	Have you ever borrowed money to pay for health services?	If yes, how much was the amount?	Do out-of-pocket payments limit your financial ability to pay for other things?	If yes, what other things?	Does the payment influence your attendance of the hospital?	Influence hospital attendance	How is your condition affected by these payments?	Do you have any alternative way of treating your condition apart from the hospital?	If yes, please specify
1	Female	58	Christianity	Widowed	JHS	Unemployed		GHc500-999	Yes	Yes	Every two months	Two months ago	Yes	Yes	Drugs	Less than GHc50	No	Myself	I do not know why	No		No		No	No change in hospital attendance	No effect on condition	No
2	Female	85	Christianity	Widowed	JHS	Skilled manual		Less than GHc500	Yes	Yes	Monthly	Last month	Yes	Yes	Drugs X-Ray	Less than GHc50	No	My children	I do not know why	No		No		No	No change in hospital attendance	No effect on condition	No
3	Female	86	Christianity	Widowed	None	Skilled manual		GHc500-999	Yes	Yes	Monthly	Last month	Yes	Yes	Drugs	Less than GHc50	No	My children	I do not know why	No		No		No	No change in hospital attendance	No effect on condition	No
4	Female	57	Christianity	Married	Primary	Unemployed		GHc500-999	Yes	Yes	Monthly	Last month	Yes	Yes	Drugs	Less than GHc50	No	My partner	I do not know why	No		No		No	No change in hospital attendance	No effect on condition	No
5	Female	73	Christianity	Widowed	SHS	Retired		Less than GHc500	Yes	Yes	Every two months	Two months ago	Yes	Yes	Drugs	Less than GHc50	No	Myself	Low insurance coverage	No		No		No	No change in hospital attendance	No effect on condition	No
6	Female	51	Islam	Widowed	Primary	Sales & services		GHc500-999	Yes	Yes	Every two months	Three months ago	Yes	Yes	Drugs OPD services	GHC50-99	No	Myself	Shortage of drug	No		No		No	No change in hospital attendance	No effect on condition	No
7	Female	50	Islam	Widowed	None	Unemployed		Less than GHc500	Yes	Yes	Every two months	Two months ago	Yes	Yes	Drugs	Less than GHc50	No	My children	Shortage of drug	No		No		No	No change in hospital attendance	No effect on condition	No
8	Male	81	Christianity	Married	SHS	Retired		Less than GHc500	Yes	Yes	Every two months	Last month	Yes	No						No		No		No	No change in hospital attendance	No effect on condition	No
9	Female	58	Christianity	Married	Primary	Agriculture		GHc500-999	Yes	Yes	Monthly	Last month	Yes	Yes	Drugs Laboratory services X-ray	GHc100-199	No	My partner	I do not know why	No		No		No	No change in hospital attendance	No effect on condition	No
10	Male	84	Christianity	Married	SHS	Agriculture		Less than GHc500	Yes	Yes	Every two months	Two months ago	Yes	Yes	Drugs	Less than GHc50	No	Myself	Shortage of drug	No		No		No	No change in hospital attendance	No effect on condition	No
11	Female	72	Christianity	Widowed	SHS	Unemployed		GHc500-999	Yes	Yes	Every two months	Two months ago	Yes	Yes	Drugs	Less than GHc50	No	Myself	Shortage of drug	No		No		No	No change in hospital attendance	No effect on condition	No
12	Male	60	Christianity	Married	SHS	Skilled manual		Less than GHc500	Yes	Yes	Every two months	Last two weeks	Yes	Yes	Drugs	Less than GHc50	No	Myself	Shortage of drug	No		No		No	No change in hospital attendance	No effect on condition	No
13	Female	49	Christianity	Married	JHS	Sales & services		Less than GHc500	Yes	Yes	Every two months	Two months ago	Yes	Yes	Drugs	Less than GHc50	No	My partner	Shortage of drug	No		No		No	No change in hospital attendance	No effect on condition	No
14	Female	67	Christianity	Widowed	Primary	Sales & services		Less than GHc500	Yes	Yes	Every two months	Two months ago	Yes	No						No		No		No	No change in hospital attendance	No effect on condition	No
15	Female	69	Christianity	Married	JHS	Agriculture		Less than GHc500	Yes	Yes	Every two months	Two months ago	Yes	Yes	OPD services(Folder, vital statistics taken) Drugs	Less than GHc50	No	Myself	Shortage of drug	No		No		No	No change in hospital attendance	No effect on condition	No
16	Male	61	Christianity	Married	JHS	Unemployed		Less than GHc500	Yes	Yes	Every two months	Two months ago	Yes	Yes	Drugs	Less than GHc50	No	Family members	Shortage of drug	No		No		No	No change in hospital attendance	No effect on condition	No
17	Female	69	Christianity	Widowed	JHS	Unemployed		Less than GHc500	Yes	Yes	Every two months	Five months ago	Yes	Yes	Drugs	Less than GHc50	Yes	Myself	Shortage of drug	No		No		Yes	Reluctant to come to the hospital	Worsened condition	No
18	Female	65	Christianity	Married	JHS	Skilled manual		Less than GHc500	Yes	Yes	Every two months	Two months ago	Yes	Yes	Drugs	Less than GHc50	No	Myself	Shortage of drug	No		No		No	No change in hospital attendance	No effect on condition	No
19	Female	59	Christianity	Married	Primary	Skilled manual		Less than GHc500	Yes	Yes	Every three months	Three months ago	Yes	Yes	Drugs	Less than GHc50	No	Myself	Shortage of drug	No		No		No	No change in hospital attendance	No effect on condition	No
20	Female	81	Christianity	Widowed	JHS	Unemployed		Less than GHc500	Yes	Yes	Every two months	Two months ago	Yes	Yes	Drugs	Less than GHc50	No	My children	Shortage of drug	No		No		No	No change in hospital attendance	No effect on condition	No
21	Female	80	Christianity	Widowed	None	Unemployed		GHc1000-1999	Yes	Yes	Every two months	Two months ago	Yes	Yes	Drugs	Less than GHc50	No	My children	Shortage of drug	No		No		No	No change in hospital attendance	No effect on condition	No
22	Female	52	Christianity	Married	Tertiary	Sales & services		GHc500-999	Yes	Yes	Every two months	Two months ago	Yes	Yes	Drugs	Less than GHc50	No	Myself	Shortage of drug	No		No		No	No change in hospital attendance	No effect on condition	No
23	Female	88	Christianity	Widowed	Primary	Skilled manual		Less than GHc500	Yes	Yes	Every two months	Two months ago	Yes	Yes	Drugs	Less than GHc50	No	Myself	Shortage of drug	No		No		No	No change in hospital attendance	No effect on condition	No
24	Male	45	Christianity	Married	SHS	Agriculture		GHc500-999	Yes	Yes	Every three months	Two months ago	Yes	Yes	Drugs	Less than GHc50	No	Myself	Shortage of drug	No		No		No	No change in hospital attendance	No effect on condition	Yes	Self
25	Male	57	Christianity	Married	SHS	Professional/managerial		GHc1000-1999	Yes	Yes	Every two months	Two months ago	Yes	Yes	Drugs	Less than GHc50	No	Myself	Low insurance coverage	No		No		No	No change in hospital attendance	No effect on condition	No
26	Female	65	Christianity	Widowed	Tertiary	Sales & services		GHc500-999	Yes	Yes	Every three months	Two months ago	Yes	Yes	Drugs	Less than GHc50	No	My children	I do not know why	No		No		No	No change in hospital attendance	No effect on condition	No
27	Male	70	Christianity	Married	SHS	Agriculture		GHc500-999	Yes	Yes	Every two months	Two months ago	Yes	Yes	Drugs OPD services	Less than GHc50	No	Myself	I do not know why	No		No		No	No change in hospital attendance	No effect on condition	No
28	Female	57	Christianity	Married	JHS	Sales & services		GHc500-999	Yes	Yes	Monthly	Last month	Yes	Yes	Drugs	Less than GHc50	Yes	My partner	Low insurance coverage Shortage of drug	No		Yes	Food Others(specify)	Yes	Reluctant to come to the hospital	No effect on condition	Yes	Herbs
29	Female	64	Christianity	Widowed	SHS	Skilled manual		GHc1000-1999	Yes	Yes	Every two months	Two months ago	Yes	Yes	Drugs	Less than GHc50	Yes	My children	I do not know why	No		No		No	No change in hospital attendance	No effect on condition	No
30	Male	72	Christianity	Married	SHS	Skilled manual	Retired	Less than GHc500	Yes	Yes	Monthly	Last two weeks	Yes	Yes	Drugs	Less than GHc50	No	My children	I do not know why	Yes	Less than GHc50	Yes	Bills	Yes	Anxious about the next hospital attendance	Worsened condition	No
31	Female	56	Christianity	Married	JHS	Sales & services		Less than GHc500	Yes	Yes	Every three months	Two months ago	Yes	Yes	Drugs	Less than GHc50	No	Myself	I do not know why	No		No		No	No change in hospital attendance	No effect on condition	No
32	Female	59	Christianity	Widowed	Primary	Unemployed		Less than GHc500	Yes	Yes	Every two months	Two months ago	Yes	Yes	Drugs	Less than GHc50	Yes	Family members My children	I do not know why	No		No		No	No change in hospital attendance	No effect on condition	Yes	Herbs, prayer
33	Female	50	Christianity	Married	Primary	Sales & services		Less than GHc500	Yes	Yes	Every three months	Last month	Yes	Yes	Drugs	Less than GHc50	No	My children	I do not know why	No		No		No	No change in hospital attendance	No effect on condition	No
34	Female	51	Christianity	Married	Tertiary	Sales & services		Less than GHc500	Yes	Yes	Every three months	Two months ago	Yes	Yes	Drugs	Less than GHc50	No	Myself	Low insurance coverage	No		No		Yes	Anxious about the next hospital attendance	No effect on condition	No
35	Female	63	Christianity	Widowed	None	Unemployed		GHc500-999	Yes	Yes	Monthly	Last two weeks	Yes	Yes	Drugs	Less than GHc50	No	My children	I do not know why	No		No		No	No change in hospital attendance	No effect on condition	No
36	Female	53	Christianity	Widowed	JHS	Unemployed		Less than GHc500	Yes	Yes	Monthly	Last month	Yes	Yes	Drugs	Less than GHc50	No	Myself	I do not know why	No		No		No	No change in hospital attendance	No effect on condition	No
37	Female	55	Christianity	Married	JHS	Sales & services		Less than GHc500	Yes	Yes	Monthly	Last month	Yes	Yes	Drugs	Less than GHc50	Yes	My children Myself	I do not know why	No		No	Food	No	No change in hospital attendance	No effect on condition	Yes	Herbs
38	Female	74	Christianity	Widowed	None	Unemployed		Less than GHc500	Yes	Yes	Monthly	Last month	Yes	Yes	Drugs Laboratory	Less than GHc50	Yes	My children	I do not know why	Yes	Less than GHc50	Yes	Food	Yes	Reluctant to come to the hospital Anxious about the next hospital attendance	No effect on condition	Yes	Herbs
39	Female	60	Christianity	Married	Primary	Skilled manual		Less than GHc500	Yes	Yes	Every three months	Three months ago	Yes	Yes	Drugs	Less than GHc50	Yes	Myself	I do not know why	No		No		No	No change in hospital attendance	No effect on condition	No
40	Female	81	Christianity	Widowed	Primary	Unemployed		Less than GHc500	Yes	Yes	Monthly	Last month	Yes	Yes	Drugs	Less than GHc50	No	My children	I do not know why	No		No		No	No change in hospital attendance	No effect on condition	No
41	Female	69	Christianity	Widowed	Primary	Agriculture		Less than GHc500	Yes	Yes	Every three months	Last week	Yes	Yes	Drugs	Less than GHc50	Yes	Myself	I do not know why	No		Yes	Food Others(specify)	Yes	Reluctant to come to the hospital	Worsened condition	No
42	Male	68	Christianity	Married	Tertiary	Professional/managerial		GHc3000 and above	Yes	Yes	Monthly	Three months ago	Yes	No						No		No		No	No change in hospital attendance	No effect on condition	No
43	Female	63	Christianity	Never married	Primary	Unemployed		Less than GHc500	Yes	Yes	Monthly	Last month	Yes	Yes	Drugs	Less than GHc50	No	My children	I do not know why	No		No		No	No change in hospital attendance	No effect on condition	No
44	Male	62	Christianity	Married	JHS	Retired		Less than GHc500	Yes	Yes	Weekly	Last month	Yes	Yes	Drugs	GHC50-99	Yes	My children	Low insurance coverage	No		Yes	Food Others(specify)	Yes	Reluctant to come to the hospital	Worsened condition	No
45	Female	61	Christianity	Widowed	JHS	Unemployed		GHc1000-1999	Yes	Yes	4 months	Three months ago	Yes	Yes	Drugs	Less than GHc50	Yes	My children	I do not know why	Yes	GHc50-99	Yes	Food Rent	No	Reluctant to come to the hospital Not come to the hospital again	Worsened condition	No
46	Female	91	Christianity	Widowed	None	Unemployed		Less than GHc500	Yes	Yes	Monthly	Last month	Yes	Yes	Drugs	Less than GHc50	No	My children	I do not know why	Yes	Less than GHc50	No		No	No change in hospital attendance	No effect on condition	No
47	Female	74	Christianity	Married	Primary	Retired		Less than GHc500	Yes	Yes	Monthly	Three months ago	Yes	Yes	Drugs	Less than GHc50	Yes	My partner My children	I do not know why	No		No		No	No change in hospital attendance	No effect on condition	No
48	Female	63	Christianity	Married	JHS	Sales & services	Seamstress	GHc500-999	Yes	Yes	Monthly	Last month	Yes	Yes	Laboratory services X-ray	GHC50-99	Yes	My children	I do not know why	No		Yes	Food	Yes	Anxious about the next hospital attendance	No effect on condition	No
49	Female	49	Christianity	Divorced	JHS	Unemployed		Less than GHc500	Yes	Yes	Fortnight	Last two weeks	Yes	Yes	Drugs	GHC50-99	Yes	My children	I do not know why	No		Yes	Food	Yes	Reluctant to come to the hospital	Worsened condition	No
50	Female	78	Christianity	Widowed	Primary	Agriculture		GHc1000-1999	Yes	Yes	Monthly	Two months ago	Yes	Yes	Drugs	Less than GHc50	No	My children	I do not know why	No		No		No	No change in hospital attendance	No effect on condition	No
51	Female	75	Christianity	Widowed	JHS	Sales & services		GHc500-999	Yes	Yes	Every two months	Two months ago	Yes	Yes	Drugs	Less than GHc50	No	My children	I do not know why	No		Yes	Food	No	No change in hospital attendance	No effect on condition	No
52	Female	84	Christianity	Widowed	None	Sales & services		Less than GHc500	Yes	Yes	Monthly	Two months ago	Yes	Yes	Drugs	Less than GHc50	No	My children	I do not know why	No		Yes	Food	No	No change in hospital attendance	No effect on condition	No
53	Female	85	Christianity	Widowed	JHS	Unemployed		Less than GHc500	Yes	Yes	Every two months	Two months ago	Yes	Yes	Drugs	Less than GHc50	No	My children	I do not know why	Yes	Less than GHc50	No		No	No change in hospital attendance	No effect on condition	No
54	Female	71	Christianity	Widowed	None	Retired		GHc1000-1999	Yes	Yes	Every two months	Three months ago	Yes	Yes	Drugs	Less than GHc50	No	My children	I do not know why	No		No		No	No change in hospital attendance	No effect on condition	No
55	Female	52	Christianity	Widowed	JHS	Skilled manual		Less than GHc500	Yes	Yes	Every three months	Three months ago	Yes	Yes	Drugs	Less than GHc50	No	My children	I do not know why	No		Yes	Others(specify)	Yes	Anxious about the next hospital attendance	No effect on condition	Yes	Prayers
56	Female	78	Christianity	Widowed	JHS	Sales & services		Less than GHc500	Yes	Yes	Every two months	Two months ago	Yes	Yes	Drugs	Less than GHc50	Yes	My children	I do not know why	Yes	Less than GHc50	No		No	No change in hospital attendance	No effect on condition	No
57	Female	74	Christianity	Widowed	JHS	Unemployed		Less than GHc500	Yes	Yes	Monthly	Last month	Yes	Yes	Drugs	Less than GHc50	No	My children	I do not know why	No		No		No	No change in hospital attendance	No effect on condition	No
58	Female	63	Christianity	Widowed	JHS	Sales & services		Less than GHc500	Yes	Yes	Every two months	Two months ago	Yes	Yes	Drugs	Less than GHc50	No	Myself	I do not know why	No		No		No	No change in hospital attendance	No effect on condition	No
59	Female	72	Christianity	Married	None	Sales & services		GHc500-999	Yes	Yes	Every two months	Two months ago	Yes	Yes	Drugs	Less than GHc50	Yes	My children	I do not know why	No		No		Yes	Reluctant to come to the hospital	No effect on condition	Yes	Herbs
60	Female	53	Christianity	Married	Primary	Sales & services		GHc500-999	Yes	Yes	Every two months	Two months ago	Yes	Yes	Drugs Laboratory services	Less than GHc50	No	Myself My partner	I do not know why	No		Yes	Others(specify)	Yes	Reluctant to come to the hospital	No effect on condition	No
61	Female	76	Christianity	Married	JHS	Unemployed		Less than GHc500	Yes	Yes	Every three months	Three months ago	Yes	Yes	Drugs	Less than GHc50	No	My partner	I do not know why	No		No		No	No change in hospital attendance	No effect on condition	Yes	Dandelion
62	Male	91	Christianity	Married	SHS	Retired		Less than GHc500	Yes	Yes	Every three months	Three months ago	Yes	Yes	Drugs	Less than GHc50	No	Myself	I do not know why	No		No		No	No change in hospital attendance	No effect on condition	No
63	Female	68	Christianity	Divorced	JHS	Unemployed		Less than GHc500	Yes	Yes	Every two months	Two months ago	Yes	Yes	Drugs Others(specify)	Less than GHc50	No	Myself	I do not know why	No		Yes	Food	Yes	Anxious about the next hospital attendance	No effect on condition	Yes	Natural coffee Prayers
64	Male	81	Christianity	Widowed	Primary	Unemployed		Less than GHc500	Yes	Yes	Every two months	Two months ago	Yes	Yes	Drugs	Less than GHc50	No	My children	I do not know why	No		No		No	No change in hospital attendance	No effect on condition	No
65	Female	76	Christianity	Divorced	JHS	Unemployed		Less than GHc500	Yes	Yes	Every two months	Three months ago	Yes	Yes	Drugs	Less than GHc50	No	My children	I do not know why	No		No		No	No change in hospital attendance	No effect on condition	No
66	Female	68	Christianity	Widowed	JHS	Agriculture		GHc500-999	Yes	Yes	Every three months	4 months ago	Yes	No						No		Yes	Food Others(specify)	No	No change in hospital attendance	No effect on condition	Yes	Ginger, other herbs
67	Female	75	Christianity	Married	SHS	Retired		GHc500-999	Yes	Yes	Every two months	Two months ago	Yes	Yes	Drugs	Less than GHc50	No	Myself	I do not know why	No		Yes	Food	No	No change in hospital attendance	No effect on condition	Yes	Herbs
68	Female	69	Christianity	Married	None	Agriculture		GHc500-999	Yes	Yes	Every three months	Three months ago	Yes	Yes	Drugs Others(specify)	Less than GHc50	No	My children Family members	I do not know why	No		No		No	No change in hospital attendance	No effect on condition	Yes	Diet Drug peddlars
69	Female	65	Christianity	Widowed	Primary	Agriculture		Less than GHc500	Yes	Yes	Every two months	Two months ago	Yes	Yes	Drugs	Less than GHc50	Yes	My children	I do not know why	No		Yes	Food	No	No change in hospital attendance	No effect on condition	Yes	Herbs
70	Female	68	Christianity	Widowed	JHS	Sales & services		Less than GHc500	Yes	Yes	Monthly	Last month	Yes	Yes	Drugs	Less than GHc50	No	Myself	I do not know why	No		No		No	No change in hospital attendance	No effect on condition	No
71	Male	67	Christianity	Married	SHS	Retired		Less than GHc500	Yes	Yes	Every two months	Last month	Yes	Yes	Drugs	Less than GHc50	No	Myself	Shortage of drug	No		No		No	No change in hospital attendance	No effect on condition	No
72	Female	77	Christianity	Widowed	Primary	Unemployed		Less than GHc500	Yes	Yes	Every two months	Last two weeks	Yes	Yes	Drugs	Less than GHc50	No	Myself	Shortage of drug	No		No		No	No change in hospital attendance	No effect on condition	No
73	Female	50	Christianity	Married	JHS	Sales & services		GHc1000-1999	Yes	Yes	Every two months	Two months ago	Yes	Yes	Drugs Laboratory services	Less than GHc50	No	Myself	Shortage of drug	No		No		No	No change in hospital attendance	No effect on condition	No
74	Female	66	Christianity	Widowed	Tertiary	Retired		Less than GHc500	Yes	Yes	Every two months	Two months ago	Yes	Yes	Drugs	Less than GHc50	No	Myself	Shortage of drug	No		No		No	No change in hospital attendance	No effect on condition	No
75	Female	68	Christianity	Married	Primary	Skilled manual		GHc500-999	Yes	Yes	Every two months	Two months ago	Yes	Yes	Drugs Laboratory services	Less than GHc50	No	Myself	Shortage of drug	No		No		No	No change in hospital attendance	No effect on condition	No
76	Female	60	Islam	Widowed	None	Sales & services		Less than GHc500	Yes	Yes	Every two months	Two months ago	Yes	Yes	Drugs	Less than GHc50	No	Myself	Shortage of drug	No		No		No	No change in hospital attendance	No effect on condition	No
77	Male	69	Christianity	Married	JHS	Agriculture		GHc500-999	Yes	Yes	Every two months	Two months ago	Yes	Yes	Drugs	Less than GHc50	No	Myself	Shortage of drug	No		No		No	No change in hospital attendance	No effect on condition	No
78	Female	62	Christianity	Widowed	JHS	Unemployed		Less than GHc500	Yes	Yes	Weekly	Last week	Yes	Yes	Laboratory services Drugs	Less than GHc50	No	Myself	I do not know why	Yes	Less than GHc50	No		No	No change in hospital attendance	No effect on condition	No
79	Male	67	Christianity	Married	JHS	Skilled manual		Less than GHc500	Yes	Yes	Every two months	Two months ago	Yes	Yes	Laboratory services Drugs	Less than GHc50	No	Myself	Shortage of drug Low insurance coverage	No		No		No	No change in hospital attendance	No effect on condition	No
80	Female	67	Christianity	Married	JHS	Unemployed		GHc500-999	Yes	Yes	Every two months	Two months ago	Yes	Yes	Drugs Laboratory services	Less than GHc50	No	My children	Shortage of drug Low insurance coverage	No		No		No	No change in hospital attendance	No effect on condition	No
81	Female	78	Christianity	Divorced	JHS	Unemployed		Less than GHc500	Yes	Yes	Every two months	Two months ago	Yes	Yes	Drugs Laboratory services Others OPD Services	GHc100-199	No	My children Family members	Shortage of drug Low insurance coverage	Yes	GHc50-99	No		No	No change in hospital attendance	No effect on condition	No
82	Female	78	Christianity	Separated	None	Sales & services		Less than GHc500	Yes	Yes	Fortnight	Last two weeks	Yes	Yes	Drugs	Less than GHc50	No	Myself	Shortage of drug	No		No		No	No change in hospital attendance	No effect on condition	No
83	Female	59	Christianity	Widowed	Primary	Sales & services		GHc1000-1999	Yes	Yes	Every two months	Two months ago	Yes	Yes	Drugs	Less than GHc50	No	Myself	Shortage of drug	No		No		No	No change in hospital attendance	No effect on condition	No
84	Female	58	Christianity	Married	Tertiary	Professional/managerial		GHc3000 and above	Yes	Yes	Every two months	Two months ago	Yes	Yes	Drugs	Less than GHc50	No	Myself	Shortage of drug	No		No		No	No change in hospital attendance	No effect on condition	No
85	Female	55	Islam	Widowed	None	Sales & services		GHc500-999	Yes	Yes	Fortnight	Last two weeks	Yes	Yes	Drugs	GHC50-99	No	Myself	Shortage of drug Low insurance coverage	No		No		No	No change in hospital attendance	No effect on condition	No
86	Female	54	Christianity	Widowed	JHS	Agriculture		Less than GHc500	Yes	Yes	Every two months	Two months ago	Yes	Yes	Drugs	Less than GHc50	No	Myself	Shortage of drug	No		No		No	No change in hospital attendance	No effect on condition	No
87	Female	57	Christianity	Separated	None	Sales & services		GHc1000-1999	Yes	Yes	Every two months	Two months ago	Yes	Yes	Drugs Laboratory services	GHc100-199	No	My children	Shortage of drug Low insurance coverage	No		No		No	No change in hospital attendance	No effect on condition	No
88	Female	70	Christianity	Widowed	None	Unemployed		Less than GHc500	Yes	Yes	Every two months	Two months ago	Yes	Yes	Drugs	Less than GHc50	No	My children	Shortage of drug	Yes	Less than GHc50	No		No	No change in hospital attendance	No effect on condition	No
89	Female	33	Christianity	Married	JHS	Sales & services		GHc1000-1999	Yes	Yes	Monthly	Three months ago	Yes	Yes	Drugs	Less than GHc50	No	Myself	Shortage of drug	Yes	Less than GHc50	No		No	No change in hospital attendance	No effect on condition	No
90	Female	58	Christianity	Married	None	Unemployed		GHc500-999	Yes	Yes	Every two months	Three months ago	Yes	Yes	Drugs	Less than GHc50	No	Myself	Shortage of drug	No		No		No	No change in hospital attendance	No effect on condition	No
91	Female	71	Christianity	Married	JHS	Sales & services		Less than GHc500	Yes	Yes	Monthly	Last month	Yes	Yes	Drugs	Less than GHc50	Yes	My children	I do not know why	No		No		No	No change in hospital attendance	No effect on condition	No
92	Female	51	Christianity	Widowed	JHS	Sales & services		Less than GHc500	Yes	Yes	Every two months	Two months ago	Yes	Yes	Drugs	Less than GHc50	No	My children	Low insurance coverage	No		No		No	No change in hospital attendance	No effect on condition	No
93	Female	64	Christianity	Divorced	JHS	Sales & services		Less than GHc500	Yes	Yes	Every two months	Two months ago	Yes	Yes	Drugs	Less than GHc50	No	Family members My children	I do not know why	No		No		No	No change in hospital attendance	No effect on condition	No
94	Female	63	Christianity	Divorced	Primary	Skilled manual		Less than GHc500	Yes	Yes	Every two months	Two months ago	Yes	Yes	Drugs Others(specify)	Less than GHc50	No	Myself My children	I do not know why	Yes	Less than GHc50	No		No	No change in hospital attendance	No effect on condition	No
95	Female	65	Christianity	Divorced	JHS	Sales & services		Less than GHc500	Yes	Yes	Monthly	Last month	Yes	Yes	Drugs Laboratory services	Less than GHc50	No	Myself	I do not know why	No		No		Yes	Reluctant to come to the hospital	No effect on condition	No
96	Female	78	Christianity	Widowed	Primary	Unemployed		Less than GHc500	Yes	Yes	Every three months	Three months ago	Yes	Yes	Drugs	Less than GHc50	No	My children	I do not know why	No		No		No	No change in hospital attendance	No effect on condition	Yes	Herbs
97	Female	61	Christianity	Married	Primary	Skilled manual		GHc500-999	Yes	Yes	Every two months	Three months ago	Yes	Yes	Drugs	Less than GHc50	No	Myself	I do not know why	Yes	Less than GHc50	Yes	Food	No	Reluctant to come to the hospital	No effect on condition	No
98	Male	74	Christianity	Married	JHS	Retired		Less than GHc500	Yes	Yes	Monthly	Last month	Yes	Yes	Drugs	Less than GHc50	No	Myself	Low insurance coverage	No		No		No	No change in hospital attendance	No effect on condition	No
99	Female	52	Christianity	Married	JHS	Sales & services		GHc500-999	Yes	Yes	Monthly	Last month	Yes	Yes	Drugs	Less than GHc50	No	Myself	I do not know why	No		No		No	No change in hospital attendance	No effect on condition	No
100	Female	60	Christianity	Divorced	Primary	Sales & services		GHc500-999	Yes	Yes	Every two months	Two months ago	Yes	Yes	Drugs	Less than GHc50	No	Myself My children	I do not know why	Yes	Less than GHc50	No		No	No change in hospital attendance	No effect on condition	No
101	Female	55	Christianity	Widowed	JHS	Skilled manual		GHc1000-1999	Yes	Yes	Every three months	Three months ago	Yes	Yes	Drugs	Less than GHc50	No	Myself	I do not know why	No		No		No	No change in hospital attendance	No effect on condition	No
102	Female	62	Islam	Married	None	Sales & services		Less than GHc500	Yes	Yes	Every two months	Two months ago	Yes	Yes	Drugs	Less than GHc50	No	Myself	I do not know why	No		No		No	No change in hospital attendance	No effect on condition	No
103	Female	70	Christianity	Married	SHS	Retired		Less than GHc500	Yes	Yes	Every three months	Three months ago	Yes	Yes	Drugs	Less than GHc50	No	Myself	I do not know why	Yes	Less than GHc50	Yes	Food Others(specify)	No	No change in hospital attendance	No effect on condition	No
104	Male	66	Christianity	Married	Tertiary	Retired		GHc1000-1999	Yes	Yes	Every two months	Two months ago	Yes	Yes	Others(specify)	Less than GHc50	No	Myself	I do not know why	Yes	GHc100-199	No		No	No change in hospital attendance	No effect on condition	Yes	Diet, self checking
105	Female	83	Christianity	Widowed	JHS	Retired		GHc1000-1999	Yes	Yes	Every two months	Three months ago	Yes	Yes	Drugs	Less than GHc50	No	My children	I do not know why	No		No		No	No change in hospital attendance	No effect on condition	No
106	Female	58	Christianity	Divorced	Primary	Skilled manual		GHc500-999	Yes	Yes	Every two months	Two months ago	Yes	Yes	Drugs	Less than GHc50	No	Myself	I do not know why	No		No		No	No change in hospital attendance	No effect on condition	No
107	Male	85	Christianity	Married	JHS	Retired		Less than GHc500	Yes	Yes	Every two months	Last month	Yes	Yes	Drugs Others(specify)	Less than GHc50	No	My children	I do not know why	No		Yes	Food	No	No change in hospital attendance	No effect on condition	No
108	Male	70	Islam	Married	None	Agriculture		Less than GHc500	Yes	Yes	Every two months	Two months ago	Yes	Yes	Drugs	Less than GHc50	No	Myself	I do not know why	No		No		No	No change in hospital attendance	No effect on condition	No
109	Female	53	Christianity	Divorced	JHS	Agriculture		GHc500-999	Yes	Yes	Every two months	Three months ago	Yes	Yes	Drugs	Less than GHc50	Yes	Myself	I do not know why	No		Yes	Food	No	No change in hospital attendance	No effect on condition	Yes	Herbs
110	Female	56	Christianity	Married	JHS	Sales & services		Less than GHc500	Yes	Yes	Every two months	Three months ago	Yes	Yes	Drugs	Less than GHc50	Yes	Myself	I do not know why	No		No		No	No change in hospital attendance	No effect on condition	No
111	Female	67	Christianity	Widowed	JHS	Agriculture		Less than GHc500	Yes	Yes	Every two months	Two months ago	Yes	Yes	Drugs Laboratory services X-ray	GHc100-199	Yes	Myself	I do not know why	No		Yes	Food Rent Others(specify)	Yes	Anxious about the next hospital attendance Reluctant to come to the hospital	Worsened condition	Yes	Herbs Diet
112	Female	84	Christianity	Widowed	None	Retired		GHc1000-1999	Yes	Yes	Every two months	Two months ago	Yes	Yes	Drugs	Less than GHc50	No	My children	I do not know why	No		No		No	No change in hospital attendance	No effect on condition	No
113	Female	83	Islam	Widowed	None	Unemployed		GHc2000-2999	Yes	Yes	Every two months	Last month	Yes	Yes	Drugs	Less than GHc50	No	Myself	I do not know why	No		No		No	No change in hospital attendance	No effect on condition	No
114	Female	59	Christianity	Widowed	JHS	Unemployed		GHc1000-1999	Yes	Yes	Monthly	Two months ago	Yes	Yes	Drugs	Less than GHc50	No	My children	I do not know why	No		No		No	No change in hospital attendance	No effect on condition	No
115	Male	77	Christianity	Married	SHS	Retired		GHc2000-2999	Yes	Yes	Every two months	Two months ago	Yes	Yes	Drugs	Less than GHc50	No	My children	I do not know why	No		No		No	No change in hospital attendance	No effect on condition	No
116	Female	63	Christianity	Widowed	JHS	Unemployed		GHc500-999	Yes	Yes	Every two months	Three months ago	Yes	Yes	Drugs	Less than GHc50	No	My children	I do not know why	Yes	Less than GHc50	Yes	Food Others(specify)	No	No change in hospital attendance	No effect on condition	Yes	Natural coffee
117	Female	53	Christianity	Divorced	JHS	Sales & services		GHc1000-1999	Yes	Yes	Every two months	Three months ago	Yes	Yes	Drugs	Less than GHc50	No	Myself	I do not know why	No		No		No	No change in hospital attendance	No effect on condition	No
118	Female	81	Christianity	Widowed	None	Unemployed		Less than GHc500	Yes	Yes	Every two months	Two months ago	Yes	Yes	Drugs	Less than GHc50	No	Myself	I do not know why	Yes	Less than GHc50	Yes	Food	No	No change in hospital attendance	No effect on condition	No
119	Female	66	Christianity	Married	JHS	Agriculture		Less than GHc500	Yes	Yes	Every two months	Three months ago	Yes	Yes	Drugs	Less than GHc50	Yes	My partner Myself	I do not know why	No		No		No	No change in hospital attendance	No effect on condition	Yes	Herbs
120	Female	43	Christianity	Married	JHS	Agriculture		Less than GHc500	Yes	Yes	Monthly	Three months ago	Yes	Yes	Drugs	Less than GHc50	Yes	Myself	I do not know why	Yes	Less than GHc50	Yes	Food	Yes	Reluctant to come to the hospital	No effect on condition	No
121	Female	59	Christianity	Divorced	JHS	Unemployed		GHc500-999	Yes	Yes	Monthly	Last month	Yes	Yes	Laboratory services Drugs	GHc100-199	Yes	My children	I do not know why	Yes	Less than GHc50	Yes	Food	Yes	Reluctant to come to the hospital	Worsened condition	Yes	Herbal clinic, Prayers
122	Female	58	Christianity	Widowed	JHS	Sales & services		Less than GHc500	Yes	Yes	Every three months	Three months ago	Yes	Yes	Laboratory services	GHc100-199	Yes	Myself My children	I do not know why	Yes	GHc100-199	No		No	No change in hospital attendance	No effect on condition	No
123	Female	71	Christianity	Never married	JHS	Retired		GHc1000-1999	Yes	Yes	Every two months	Three months ago	Yes	Yes	Drugs	Less than GHc50	Yes	Myself	Low insurance coverage	No		No		Yes	Reluctant to come to the hospital	No effect on condition	No
124	Female	67	Christianity	Separated	JHS	Retired		GHc500-999	Yes	Yes	Every two months	Two months ago	Yes	Yes	Drugs	Less than GHc50	No	Myself	I do not know why	Yes	Less than GHc50	Yes	Food	No	Reluctant to come to the hospital	No effect on condition	No
125	Female	75	Christianity	Divorced	JHS	Sales & services		GHc500-999	Yes	Yes	Every two months	Three months ago	Yes	Yes	Drugs	Less than GHc50	Yes	Myself	Low insurance coverage	No		No		Yes	Not come to the hospital again	No effect on condition	Yes	Herbs
126	Female	80	Christianity	Widowed	JHS	Sales & services		GHc500-999	Yes	Yes	Every two months	Two months ago	Yes	Yes	Drugs	Less than GHc50	No	My children	I do not know why	No		No		No	No change in hospital attendance	No effect on condition	No
127	Female	81	Christianity	Widowed	None	Unemployed		GHc500-999	Yes	Yes	Every two months	Two months ago	Yes	Yes	Drugs	Less than GHc50	No	Myself	I do not know why	No		Yes	Food	No	No change in hospital attendance	No effect on condition	Yes	Herbs
128	Female	57	Christianity	Married	Primary	Skilled manual		Less than GHc500	Yes	Yes	Every two months	Last month	Yes	Yes	Drugs	Less than GHc50	No	My partner	I do not know why	No		No		No	No change in hospital attendance	No effect on condition	No
129	Female	47	Christianity	Separated	Primary	Sales & services		GHc1000-1999	Yes	Yes	Every two months	Three months ago	Yes	Yes	Drugs Others(specify)	Less than GHc50	Yes	Myself	Low insurance coverage	Yes	Less than GHc50	Yes	Food Clothing Rent Business capital	Yes	Reluctant to come to the hospital	Worsened condition	No
130	Female	70	Christianity	Divorced	Primary	Retired		GHc1000-1999	Yes	Yes	Every two months	Two months ago	Yes	Yes	Drugs	Less than GHc50	Yes	Myself	I do not know why	No		No		No	No change in hospital attendance	No effect on condition	Yes	Herbs
131	Female	43	Christianity	Married	JHS	Skilled manual		GHc500-999	Yes	Yes	Every two months	Two months ago	Yes	Yes	Drugs	Less than GHc50	No	Myself	I do not know why	No		No		No	No change in hospital attendance	No effect on condition	Yes	Local medicine
132	Female	67	Christianity	Married	Primary	Unemployed		Less than GHc500	Yes	Yes	Every three months	Three months ago	Yes	Yes	Drugs	GHC50-99	No	My children	I do not know why	No		Yes	Food Clothing Rent	Yes	Reluctant to come to the hospital	Worsened condition	No
133	Male	68	Christianity	Married	SHS	Retired		Less than GHc500	Yes	Yes	Every two months	Two months ago	Yes	Yes	Drugs	Less than GHc50	No	Myself	I do not know why	No		No		No	No change in hospital attendance	No effect on condition	No
134	Male	79	Christianity	Widowed	SHS	Skilled manual		Less than GHc500	Yes	Yes	Every two months	Last month	Yes	Yes	Drugs	Less than GHc50	No	Myself	I do not know why	No		Yes	Food	Yes	Reluctant to come to the hospital	No effect on condition	Yes	Diet, Ginger, molasses
135	Female	70	Christianity	Widowed	None	Sales & services		Less than GHc500	Yes	Yes	Every three months	Three months ago	Yes	Yes	Drugs	Less than GHc50	Yes	My children	Low insurance coverage	No		Yes	Food Clothing Rent	No	No change in hospital attendance	No effect on condition	No
136	Female	66	Christianity	Married	None	Skilled manual		GHc500-999	Yes	Yes	Every two months	Two months ago	Yes	Yes	Drugs	Less than GHc50	Yes	Myself	I do not know why	No		No		No	No change in hospital attendance	No effect on condition	No
137	Female	71	Christianity	Widowed	Primary	Retired		Less than GHc500	Yes	Yes	Monthly	Last two weeks	Yes	Yes	Drugs	Less than GHc50	No	Myself	I do not know why	No		Yes	Food	No	No change in hospital attendance	No effect on condition	Yes	Herbs
138	Female	56	Christianity	Divorced	JHS	Agriculture		Less than GHc500	Yes	Yes	Every two months	Two months ago	Yes	Yes	Drugs	Less than GHc50	Yes	Myself	I do not know why	No		Yes	Food Clothing Rent	Yes	Reluctant to come to the hospital Anxious about the next hospital attendance	No effect on condition	No
139	Male	55	Christianity	Married	JHS	Skilled manual		GHc1000-1999	Yes	Yes	Monthly	Three months ago	Yes	Yes	Drugs	Less than GHc50	Yes	Myself	I do not know why	No		No		No	No change in hospital attendance	No effect on condition	Yes	Diet
140	Male	75	Christianity	Married	JHS	Retired		Less than GHc500	Yes	Yes	Every two months	Three months ago	Yes	Yes	Drugs	Less than GHc50	Yes	Myself	I do not know why	No		No		No	No change in hospital attendance	No effect on condition	No
141	Female	83	Christianity	Widowed	None	Unemployed		Less than GHc500	Yes	Yes	Every two months	Two months ago	Yes	Yes	Drugs	Less than GHc50	Yes	My children	I do not know why	No		No		No	No change in hospital attendance	No effect on condition	No
142	Female	85	Christianity	Widowed	None	Unemployed		Less than GHc500	Yes	Yes	Monthly	Two months ago	Yes	Yes	Drugs	Less than GHc50	Yes	My children	I do not know why	No		No		No	No change in hospital attendance	No effect on condition	Yes	Herbs
143	Female	86	Christianity	Widowed	Primary	Sales & services		Less than GHc500	Yes	Yes	Monthly	Last month	Yes	Yes	Drugs	Less than GHc50	No	My children	I do not know why	No		No		No	No change in hospital attendance	No effect on condition	No
144	Male	73	Christianity	Married	Tertiary	Retired		GHc500-999	Yes	Yes	Every three months	Three months ago	Yes	Yes	Drugs	Less than GHc50	Yes	Myself	I do not know why	Yes	Less than GHc50	No		No	No change in hospital attendance	No effect on condition	No
145	Male	54	Christianity	Married	Tertiary	Professional/managerial		GHc1000-1999	Yes	Yes	Every two months	Two months ago	Yes	Yes	Drugs	Less than GHc50	No	Myself	I do not know why	No		Yes	Food Clothing Rent	No	No change in hospital attendance	No effect on condition	No
146	Female	51	Christianity	Married	SHS	Professional/managerial		GHc2000-2999	Yes	Yes	Every three months	Three months ago	Yes	Yes	Drugs	Less than GHc50	No	Myself	I do not know why	No		No		No	No change in hospital attendance	No effect on condition	No
147	Male	78	Christianity	Married	SHS	Retired		GHc1000-1999	Yes	Yes	Every two months	Two months ago	Yes	Yes	Drugs	Less than GHc50	Yes	Myself	I do not know why	No		No		No	No change in hospital attendance	No effect on condition	No
148	Female	52	Christianity	Never married	None	Agriculture		Less than GHc500	Yes	Yes	Every three months	Three months ago	Yes	Yes	Drugs	Less than GHc50	Yes	My children	I do not know why	No		Yes	Food	Yes	Reluctant to come to the hospital	Worsened condition	No
149	Female	49	Islam	Married	None	Skilled manual		GHc1000-1999	Yes	Yes	Every two months	Three months ago	Yes	Yes	Drugs	Less than GHc50	No	Myself	I do not know why	No		No		No	No change in hospital attendance	No effect on condition	Yes	Self
150	Female	89	Islam	Widowed	None	Unemployed		Less than GHc500	Yes	Yes	Every three months	Three months ago	Yes	Yes	Drugs	Less than GHc50	No	My children	I do not know why	No		Yes	Food	Yes	Reluctant to come to the hospital	No effect on condition	No
151	Female	74	Islam	Widowed	None	Unemployed		Less than GHc500	Yes	Yes	Every two months	Two months ago	Yes	No						No		No		No	No change in hospital attendance	No effect on condition	No
152	Female	81	Christianity	Widowed	None	Unemployed		Less than GHc500	Yes	Yes	Every two months	Three months ago	Yes	Yes	Drugs	Less than GHc50	Yes	My children	I do not know why	Yes	Less than GHc50	Yes	Food	No	No change in hospital attendance	No effect on condition	No
153	Female	60	Christianity	Widowed	JHS	Unemployed		Less than GHc500	Yes	Yes	Every two months	Three months ago	Yes	Yes	Drugs	Less than GHc50	Yes	My children	I do not know why	Yes	GHc50-99	Yes	Food Clothing	Yes	Reluctant to come to the hospital Anxious about the next hospital attendance	Worsened condition	No
154	Female	43	Christianity	Married	JHS	Sales & services		GHc500-999	Yes	Yes	Every three months	Three months ago	Yes	Yes	Drugs	Less than GHc50	No	Myself	I do not know why	No		No		No	No change in hospital attendance	No effect on condition	Yes	Herbs
155	Male	54	Christianity	Never married	JHS	Unemployed		Less than GHc500	Yes	Yes	Every two months	Two months ago	Yes	Yes	Drugs	Less than GHc50	No	Myself	I do not know why	No		Yes	Clothing	Yes	No change in hospital attendance	No effect on condition	No
156	Female	69	Christianity	Separated	JHS	Skilled manual		GHc500-999	Yes	Yes	Every two months	Two months ago	Yes	Yes	Drugs	Less than GHc50	Yes	Myself	I do not know why	No		No		No	No change in hospital attendance	No effect on condition	No
157	Male	82	Christianity	Married	Primary	Retired		Less than GHc500	Yes	Yes	Every two months	Two months ago	Yes	Yes	Drugs	Less than GHc50	No	Myself	I do not know why	No		No		No	No change in hospital attendance	No effect on condition	No
158	Female	92	Christianity	Married	None	Skilled manual		GHc500-999	Yes	Yes	Every two months	Three months ago	Yes	Yes	Drugs	Less than GHc50	No	Myself	I do not know why	No		No		Yes	Reluctant to come to the hospital	No effect on condition	No
159	Female	80	Islam	Widowed	None	Unemployed		GHc500-999	Yes	Yes	Every three months	Three months ago	Yes	Yes	Drugs	Less than GHc50	No	My children	I do not know why	No		No		No	No change in hospital attendance	No effect on condition	No
160	Female	61	Christianity	Never married	Primary	Sales & services		Less than GHc500	Yes	Yes	Every two months	Two months ago	Yes	Yes	OPD services(Folder, vital statistics taken)	Less than GHc50	No	My children	I do not know why	No		Yes	Food Clothing	Yes	Reluctant to come to the hospital	No effect on condition	No
161	Female	71	Christianity	Married	None	Sales & services		Less than GHc500	Yes	Yes	Monthly	Last month	Yes	Yes	Drugs	Less than GHc50	No	My children	I do not know why	No		No		No	No change in hospital attendance	No effect on condition	No
162	Female	54	Christianity	Married	JHS	Agriculture		Less than GHc500	Yes	Yes	Every three months	Three months ago	Yes	Yes	Drugs	Less than GHc50	Yes	Myself	I do not know why	No		Yes	Food Clothing Business capital Rent	Yes	Reluctant to come to the hospital	Worsened condition	No
163	Female	50	Christianity	Married	JHS	Sales & services		Less than GHc500	Yes	Yes	Every two months	Three months ago	Yes	Yes	Drugs	Less than GHc50	No	My partner	I do not know why	No		Yes	Business capital	No	No change in hospital attendance	No effect on condition	No
164	Female	70	Christianity	Married	Primary	Retired		Less than GHc500	Yes	Yes	Every two months	Two months ago	Yes	Yes	Drugs	Less than GHc50	No	My children	I do not know why	No		No		No	No change in hospital attendance	No effect on condition	No
165	Female	57	Christianity	Married	JHS	Sales & services		Less than GHc500	Yes	Yes	Every two months	Two months ago	Yes	Yes	Drugs	Less than GHc50	No	My partner	I do not know why	No		No		No	No change in hospital attendance	No effect on condition	No
166	Female	65	Christianity	Married	Primary	Sales & services		Less than GHc500	Yes	Yes	Every two months	Two months ago	Yes	Yes	Drugs OPD services	Less than GHc50	No	Myself	I do not know why	Yes	Less than GHc50	Yes	Food Clothing Rent	No	No change in hospital attendance	No effect on condition	No
167	Female	60	Christianity	Widowed	JHS	Sales & services		GHc500-999	Yes	Yes	Monthly	Last month	Yes	Yes	Drugs	Less than GHc50	Yes	Myself	I do not know why	No		Yes	Food	Yes	Reluctant to come to the hospital	No effect on condition	Yes	Herbal clinic
168	Female	91	Christianity	Widowed	Primary	Unemployed		Less than GHc500	Yes	Yes	Every two months	Two months ago	Yes	Yes	Drugs	Less than GHc50	Yes	Myself	I do not know why	Yes	Less than GHc50	Yes	Food Clothing Rent	Yes	Reluctant to come to the hospital Anxious about the next hospital attendance	Worsened condition	No
169	Female	62	Christianity	Married	JHS	Agriculture		Less than GHc500	Yes	Yes	Every two months	Three months ago	Yes	Yes	Drugs	Less than GHc50	No	My children	I do not know why	No		No		No	No change in hospital attendance	No effect on condition	No
170	Female	71	Christianity	Widowed	Tertiary	Retired		Less than GHc500	Yes	Yes	Monthly	Last month	Yes	Yes	Drugs	Less than GHc50	Yes	Myself	I do not know why	Yes	GHc100-199	Yes	Food Clothing Rent	Yes	Reluctant to come to the hospital Anxious about the next hospital attendance	Worsened condition	No
171	Female	56	Christianity	Widowed	JHS	Unemployed		Less than GHc500	Yes	Yes	Every two months	Two months ago	Yes	Yes	Drugs	Less than GHc50	No	Myself	I do not know why	No		No		No	No change in hospital attendance	No effect on condition	No
172	Female	83	Christianity	Widowed	JHS	Agriculture		Less than GHc500	Yes	Yes	Monthly	Last month	Yes	Yes	Drugs	Less than GHc50	No	My children	I do not know why	No		No		No	No change in hospital attendance	No effect on condition	No
173	Female	85	Christianity	Widowed	None	Agriculture		Less than GHc500	Yes	Yes	Monthly	Last month	Yes	Yes	Drugs	Less than GHc50	No	My children	I do not know why	No		No		No	No change in hospital attendance	No effect on condition	No
174	Female	58	Christianity	Married	Primary	Unemployed		Less than GHc500	Yes	Yes	Monthly	Last month	Yes	Yes	Drugs	Less than GHc50	No	My partner	I do not know why	No		No		No	No change in hospital attendance	No effect on condition	No
175	Female	73	Christianity	Widowed	SHS	Retired		GHc1000-1999	Yes	Yes	Every two months	Two months ago	Yes	Yes	Drugs	Less than GHc50	No	Myself	Low insurance coverage	No		No		No	No change in hospital attendance	No effect on condition	No
176	Female	54	Islam	Widowed	Primary	Sales & services		GHc1000-1999	Yes	Yes	Every two months	Two months ago	Yes	Yes	Drugs	GHC50-99	No	Myself	Shortage of drug	No		No		No	No change in hospital attendance	No effect on condition	No
177	Female	53	Islam	Widowed	None	Unemployed		Less than GHc500	Yes	Yes	Every two months	Two months ago	Yes	Yes	Drugs	Less than GHc50	No	My children	Shortage of drug	No		No		No	No change in hospital attendance	No effect on condition	No
178	Male	83	Christianity	Married	SHS	Retired		GHc500-999	Yes	Yes	Every two months	Three months ago	Yes	No						No		No		No	No change in hospital attendance	No effect on condition	No
179	Female	55	Christianity	Married	Primary	Agriculture		Less than GHc500	Yes	Yes	Monthly	Last month	Yes	Yes	Drugs Laboratory services X-ray	GHc100-199	No	Myself My partner	I do not know why	No		No		No	No change in hospital attendance	No effect on condition	No
180	Male	86	Christianity	Married	SHS	Skilled manual		GHc1000-1999	Yes	Yes	Every two months	Two months ago	Yes	Yes	Drugs	Less than GHc50	No	Myself	Shortage of drug	No		No		No	No change in hospital attendance	No effect on condition	No
181	Female	74	Christianity	Widowed	SHS	Unemployed		GHc500-999	Yes	Yes	Every two months	Two months ago	Yes	Yes	Drugs	Less than GHc50	No	Myself	Shortage of drug	No		No		No	No change in hospital attendance	No effect on condition	No
182	Male	62	Christianity	Married	SHS	Agriculture		Less than GHc500	Yes	Yes	Every two months	Two months ago	Yes	Yes	Drugs	Less than GHc50	No	Myself	Shortage of drug	No		No		No	No change in hospital attendance	No effect on condition	No
183	Female	47	Christianity	Married	JHS	Sales & services		Less than GHc500	Yes	Yes	Every two months	Two months ago	Yes	Yes	Drugs	Less than GHc50	No	My partner	Shortage of drug	No		No		No	No change in hospital attendance	No effect on condition	No
184	Female	67	Christianity	Widowed	Primary	Sales & services		Less than GHc500	Yes	Yes	Every two months	Two months ago	Yes	No						No		No		No	No change in hospital attendance	No effect on condition	No
185	Female	64	Christianity	Married	JHS	Agriculture		Less than GHc500	Yes	Yes	Every two months	Two months ago	Yes	Yes	Drugs	Less than GHc50	No	Myself	Shortage of drug	No		No		No	No change in hospital attendance	No effect on condition	No
186	Male	60	Christianity	Married	JHS	Unemployed		Less than GHc500	Yes	Yes	Every two months	Two months ago	Yes	Yes	Drugs	Less than GHc50	No	Family members	Shortage of drug	No		No		No	No change in hospital attendance	No effect on condition	No
187	Female	69	Christianity	Widowed	JHS	Unemployed		Less than GHc500	Yes	Yes	Every two months	Five months ago	Yes	Yes	Drugs	Less than GHc50	Yes	Myself	Shortage of drug	No		No		Yes	Reluctant to come to the hospital	Worsened condition	No
188	Female	67	Christianity	Married	JHS	Agriculture		Less than GHc500	Yes	Yes	Every two months	Two months ago	Yes	Yes	Drugs	Less than GHc50	No	Myself	Shortage of drug	No		No		No	No change in hospital attendance	No effect on condition	No
189	Female	53	Christianity	Married	Primary	Agriculture		GHc500-999	Yes	Yes	Every three months	Three months ago	Yes	Yes	Drugs	Less than GHc50	No	Myself	Shortage of drug	No		No		No	No change in hospital attendance	No effect on condition	No
190	Female	84	Christianity	Widowed	JHS	Unemployed		GHc500-999	Yes	Yes	Every two months	Two months ago	Yes	Yes	Drugs	Less than GHc50	No	My children	Shortage of drug	No		No		No	No change in hospital attendance	No effect on condition	No
191	Female	81	Christianity	Widowed	None	Unemployed		Less than GHc500	Yes	Yes	Every two months	Two months ago	Yes	Yes	Drugs	Less than GHc50	No	My children	Shortage of drug	No		No		No	No change in hospital attendance	No effect on condition	No
192	Female	56	Christianity	Married	SHS	Sales & services		Less than GHc500	Yes	Yes	Every two months	Two months ago	Yes	Yes	Drugs	Less than GHc50	No	Myself	Shortage of drug	No		No		No	No change in hospital attendance	No effect on condition	No
193	Female	85	Christianity	Widowed	Primary	Skilled manual		Less than GHc500	Yes	Yes	Every two months	Two months ago	Yes	Yes	Drugs	Less than GHc50	No	Myself	Shortage of drug	No		No		No	No change in hospital attendance	No effect on condition	No
194	Male	42	Christianity	Married	SHS	Skilled manual		GHc500-999	Yes	Yes	Every three months	Two months ago	Yes	Yes	Drugs	Less than GHc50	No	Myself	Shortage of drug	No		No		No	No change in hospital attendance	No effect on condition	Yes	Herbs
195	Male	59	Christianity	Married	SHS	Professional/managerial		GHc2000-2999	Yes	Yes	Every two months	Two months ago	Yes	Yes	Drugs	Less than GHc50	No	Myself	Low insurance coverage	No		No		No	No change in hospital attendance	No effect on condition	No
196	Female	68	Christianity	Widowed	SHS	Sales & services		Less than GHc500	Yes	Yes	Every three months	Two months ago	Yes	Yes	Drugs	Less than GHc50	No	My children	I do not know why	No		No		No	No change in hospital attendance	No effect on condition	No
197	Male	72	Christianity	Married	SHS	Agriculture		Less than GHc500	Yes	Yes	Every two months	Two months ago	Yes	Yes	Drugs	Less than GHc50	No	Myself	I do not know why	No		No		No	No change in hospital attendance	No effect on condition	No
198	Female	59	Christianity	Married	JHS	Sales & services		GHc500-999	Yes	Yes	Monthly	Last month	Yes	Yes	Drugs	Less than GHc50	Yes	My partner	Low insurance coverage Shortage of drug	No		Yes	Others(specify)	Yes	Reluctant to come to the hospital	No effect on condition	Yes	Herbs, prayer
199	Female	69	Christianity	Widowed	SHS	Skilled manual		Less than GHc500	Yes	Yes	Every three months	Two months ago	Yes	Yes	Drugs	Less than GHc50	Yes	My children	I do not know why	No		No		No	No change in hospital attendance	No effect on condition	No
200	Male	78	Christianity	Married	SHS	Agriculture	Retired	Less than GHc500	Yes	Yes	Monthly	Two months ago	Yes	Yes	Drugs	Less than GHc50	No	My children	I do not know why	Yes	Less than GHc50	Yes	Food, Utility bills	Yes	Anxious about the next hospital attendance	Worsened condition	No
201	Female	51	Christianity	Married	JHS	Sales & services		Less than GHc500	Yes	Yes	Every three months	Two months ago	Yes	Yes	Drugs	Less than GHc50	No	Myself	I do not know why	No		No		No	No change in hospital attendance	No effect on condition	No
202	Female	54	Christianity	Widowed	Primary	Unemployed		Less than GHc500	Yes	Yes	Every two months	Two months ago	Yes	Yes	Drugs X-Ray	Less than GHc50	Yes	Family members My children	I do not know why	No		No		No	No change in hospital attendance	No effect on condition	Yes	Prayers
203	Female	56	Christianity	Married	Primary	Sales & services		Less than GHc500	Yes	Yes	Every three months	Last month	Yes	Yes	Drugs Others(specify)	Less than GHc50	No	My children	I do not know why	No		No		No	No change in hospital attendance	No effect on condition	No
204	Female	50	Christianity	Married	SHS	Sales & services		Less than GHc500	Yes	Yes	Every three months	Two months ago	Yes	Yes	Drugs	Less than GHc50	No	Myself	Low insurance coverage	No		No		Yes	Anxious about the next hospital attendance	No effect on condition	No
205	Female	67	Christianity	Widowed	None	Unemployed		GHc500-999	Yes	Yes	Monthly	Last month	Yes	Yes	Drugs	Less than GHc50	No	My children	I do not know why	No		No		No	No change in hospital attendance	No effect on condition	No
206	Female	59	Christianity	Widowed	JHS	Unemployed		Less than GHc500	Yes	Yes	Monthly	Last month	Yes	Yes	Drugs	Less than GHc50	No	Myself	I do not know why	No		No		No	No change in hospital attendance	No effect on condition	No
207	Female	59	Christianity	Married	JHS	Sales & services		GHc500-999	Yes	Yes	Monthly	Two months ago	Yes	Yes	Drugs	Less than GHc50	Yes	My children Myself	I do not know why	No		No	Food	No	No change in hospital attendance	No effect on condition	Yes	Herbs
208	Female	72	Christianity	Widowed	None	Unemployed		Less than GHc500	Yes	Yes	Monthly	Last month	Yes	Yes	Drugs	Less than GHc50	Yes	My children	I do not know why	Yes	Less than GHc50	Yes	Food	Yes	Reluctant to come to the hospital Anxious about the next hospital attendance	No effect on condition	Yes	Dandelion
209	Female	63	Christianity	Married	Primary	Skilled manual		Less than GHc500	Yes	Yes	Every three months	Three months ago	Yes	Yes	Drugs	Less than GHc50	Yes	Myself	I do not know why	No		No		No	No change in hospital attendance	No effect on condition	No
210	Female	80	Christianity	Widowed	Primary	Unemployed		GHc500-999	Yes	Yes	Monthly	Last month	Yes	Yes	Drugs	Less than GHc50	No	My children	I do not know why	No		No		No	No change in hospital attendance	No effect on condition	No
211	Female	66	Christianity	Widowed	Primary	Agriculture		Less than GHc500	Yes	Yes	5 months	Two months ago	Yes	Yes	Drugs Others(specify)	Less than GHc50	Yes	Myself	I do not know why	No		Yes	Food Others(specify)	Yes	Reluctant to come to the hospital	Worsened condition	No
212	Male	64	Christianity	Married	Tertiary	Clerical		GHc2000-2999	Yes	Yes	Monthly	Three months ago	Yes	No						No		No		No	No change in hospital attendance	No effect on condition	No
213	Female	65	Christianity	Separated	Primary	Unemployed		GHc1000-1999	Yes	Yes	Monthly	Last month	Yes	Yes	Drugs	Less than GHc50	No	My children	I do not know why	No		No		No	No change in hospital attendance	No effect on condition	No
214	Male	65	Christianity	Married	JHS	Retired		GHc500-999	Yes	Yes	Weekly	Last month	Yes	Yes	Drugs	GHC50-99	Yes	My children	Low insurance coverage	No		Yes	Food Others(specify)	Yes	Reluctant to come to the hospital	Worsened condition	No
215	Female	67	Christianity	Widowed	JHS	Unemployed		GHc500-999	Yes	Yes	4 months	Five months ago	Yes	Yes	Drugs	Less than GHc50	Yes	Family members	I do not know why	Yes	GHc50-99	Yes	Food Clothing Rent	No	Reluctant to come to the hospital Not come to the hospital again	Worsened condition	No
216	Female	90	Christianity	Widowed	None	Unemployed		Less than GHc500	Yes	Yes	Monthly	Last month	Yes	Yes	Drugs	Less than GHc50	No	My children	I do not know why	Yes	Less than GHc50	No		No	No change in hospital attendance	No effect on condition	No
217	Female	72	Christianity	Married	Primary	Retired		GHc1000-1999	Yes	Yes	Monthly	Three months ago	Yes	Yes	Drugs	Less than GHc50	Yes	My partner My children	I do not know why	No		No		No	No change in hospital attendance	No effect on condition	No
218	Female	60	Christianity	Married	JHS	Sales & services	Seamstress	Less than GHc500	Yes	Yes	Monthly	Last month	Yes	Yes	Laboratory services X-ray	GHC50-99	Yes	My children	I do not know why	No		Yes	Food	Yes	Anxious about the next hospital attendance	No effect on condition	No
219	Female	48	Christianity	Divorced	JHS	Unemployed		GHc1000-1999	Yes	Yes	Fortnight	Last two weeks	Yes	Yes	Drugs	GHC50-99	Yes	My children	I do not know why	No		Yes	Food	Yes	Reluctant to come to the hospital	Worsened condition	No
220	Female	79	Christianity	Widowed	Primary	Skilled manual		GHc500-999	Yes	Yes	Monthly	Two months ago	Yes	Yes	Drugs	Less than GHc50	No	My children	I do not know why	No		No		No	No change in hospital attendance	No effect on condition	No
221	Female	70	Christianity	Widowed	JHS	Sales & services		Less than GHc500	Yes	Yes	Every two months	Two months ago	Yes	Yes	Drugs	Less than GHc50	No	My children	I do not know why	No		Yes	Food	No	No change in hospital attendance	No effect on condition	No
222	Female	87	Christianity	Widowed	None	Sales & services		Less than GHc500	Yes	Yes	Monthly	Two months ago	Yes	Yes	Drugs	Less than GHc50	No	My children	I do not know why	No		Yes	Food	No	No change in hospital attendance	No effect on condition	No
223	Female	83	Christianity	Widowed	JHS	Unemployed		Less than GHc500	Yes	Yes	Every two months	Two months ago	Yes	Yes	Drugs	Less than GHc50	No	My children	I do not know why	Yes	Less than GHc50	No		No	No change in hospital attendance	No effect on condition	No
224	Female	74	Christianity	Widowed	None	Retired		Less than GHc500	Yes	Yes	Every two months	Three months ago	Yes	Yes	Drugs	Less than GHc50	No	My children	I do not know why	No		No		No	No change in hospital attendance	No effect on condition	No
225	Female	52	Christianity	Widowed	JHS	Skilled manual		Less than GHc500	Yes	Yes	Every three months	Three months ago	Yes	Yes	Drugs	Less than GHc50	No	My children	I do not know why	No		Yes	Others(specify)	Yes	Anxious about the next hospital attendance	No effect on condition	Yes	Herbs
226	Female	73	Christianity	Widowed	JHS	Sales & services		Less than GHc500	Yes	Yes	Every two months	Two months ago	Yes	Yes	Drugs	Less than GHc50	Yes	My children	I do not know why	Yes	Less than GHc50	No		No	No change in hospital attendance	No effect on condition	No
227	Female	70	Christianity	Widowed	JHS	Unemployed		GHc500-999	Yes	Yes	Monthly	Last month	Yes	Yes	Drugs	Less than GHc50	No	My children	I do not know why	No		No		No	No change in hospital attendance	No effect on condition	No
228	Female	62	Christianity	Widowed	JHS	Sales & services		Less than GHc500	Yes	Yes	Every two months	Two months ago	Yes	Yes	Drugs	Less than GHc50	No	Myself	I do not know why	No		No		No	No change in hospital attendance	No effect on condition	No
229	Female	76	Christianity	Married	None	Sales & services		GHc500-999	Yes	Yes	Every two months	Two months ago	Yes	Yes	Drugs	Less than GHc50	Yes	My children	I do not know why	No		No		Yes	Reluctant to come to the hospital	No effect on condition	Yes	Herbs
230	Female	57	Christianity	Married	Primary	Sales & services		GHc500-999	Yes	Yes	Every two months	Two months ago	Yes	Yes	Drugs	Less than GHc50	No	Myself My partner	I do not know why	No		Yes	Others(specify)	Yes	Reluctant to come to the hospital	No effect on condition	No
231	Female	70	Christianity	Married	JHS	Unemployed		Less than GHc500	Yes	Yes	Every three months	Three months ago	Yes	Yes	Drugs	Less than GHc50	No	My partner	I do not know why	No		No		No	No change in hospital attendance	No effect on condition	Yes	Herbs
232	Male	94	Christianity	Married	SHS	Retired		Less than GHc500	Yes	Yes	Every three months	Three months ago	Yes	Yes	Drugs	Less than GHc50	No	Myself	I do not know why	No		No		No	No change in hospital attendance	No effect on condition	No
233	Female	63	Christianity	Divorced	JHS	Unemployed		Less than GHc500	Yes	Yes	Every two months	Two months ago	Yes	Yes	Drugs	Less than GHc50	No	Myself	I do not know why	No		Yes	Food	Yes	Anxious about the next hospital attendance	No effect on condition	Yes	Herbs
234	Male	82	Christianity	Widowed	Primary	Unemployed		Less than GHc500	Yes	Yes	Every two months	Two months ago	Yes	Yes	Drugs	Less than GHc50	No	My children	I do not know why	No		No		No	No change in hospital attendance	No effect on condition	No
235	Female	71	Christianity	Divorced	JHS	Unemployed		GHc1000-1999	Yes	Yes	Every two months	Three months ago	Yes	Yes	Drugs	Less than GHc50	No	My children	I do not know why	No		No		No	No change in hospital attendance	No effect on condition	No
236	Female	65	Christianity	Widowed	JHS	Skilled manual		GHc500-999	Yes	Yes	Every three months	Three months ago	Yes	No						No		Yes	Rent food	No	No change in hospital attendance	No effect on condition	Yes	Herbs
237	Female	74	Christianity	Married	SHS	Retired		GHc500-999	Yes	Yes	Every two months	Two months ago	Yes	Yes	Drugs	Less than GHc50	No	Myself	I do not know why	No		Yes	Food	No	No change in hospital attendance	No effect on condition	Yes	Herbs
238	Female	67	Christianity	Married	None	Skilled manual		Less than GHc500	Yes	Yes	Every three months	Three months ago	Yes	Yes	Drugs	Less than GHc50	No	My children	I do not know why	No		No		No	No change in hospital attendance	No effect on condition	Yes	Drug peddlars
239	Female	64	Christianity	Widowed	Primary	Skilled manual		GHc500-999	Yes	Yes	Every two months	Two months ago	Yes	Yes	Drugs	Less than GHc50	Yes	My children	I do not know why	No		Yes	Food	No	No change in hospital attendance	No effect on condition	Yes	Prayers
240	Female	64	Christianity	Widowed	JHS	Sales & services		Less than GHc500	Yes	Yes	Monthly	Last month	Yes	Yes	Drugs	Less than GHc50	No	Myself	I do not know why	No		No		No	No change in hospital attendance	No effect on condition	No
241	Male	61	Christianity	Married	Tertiary	Retired		Less than GHc500	Yes	Yes	Every two months	Two months ago	Yes	Yes	Drugs	Less than GHc50	No	Myself	Shortage of drug	No		No		No	No change in hospital attendance	No effect on condition	No
242	Female	72	Christianity	Widowed	Primary	Unemployed		GHc1000-1999	Yes	Yes	Every two months	Last two weeks	Yes	Yes	Drugs	Less than GHc50	No	Myself	Shortage of drug	No		No		No	No change in hospital attendance	No effect on condition	No
243	Female	50	Christianity	Married	JHS	Sales & services		GHc2000-2999	Yes	Yes	Every two months	Two months ago	Yes	Yes	Drugs Laboratory services	Less than GHc50	No	Myself	Shortage of drug	No		No		No	No change in hospital attendance	No effect on condition	No
244	Female	66	Christianity	Widowed	SHS	Retired		GHc1000-1999	Yes	Yes	Every two months	Two months ago	Yes	Yes	Drugs	Less than GHc50	No	Myself	Shortage of drug	No		No		No	No change in hospital attendance	No effect on condition	No
245	Female	65	Christianity	Married	Primary	Skilled manual		GHc2000-2999	Yes	Yes	Every two months	Two months ago	Yes	Yes	Drugs Laboratory services	Less than GHc50	No	Myself	Shortage of drug	No		No		No	No change in hospital attendance	No effect on condition	No
246	Female	61	Islam	Widowed	None	Sales & services		GHc500-999	Yes	Yes	Every two months	Two months ago	Yes	Yes	Drugs	Less than GHc50	No	Myself	Shortage of drug	No		No		No	No change in hospital attendance	No effect on condition	No
247	Male	60	Christianity	Married	JHS	Skilled manual		Less than GHc500	Yes	Yes	Every two months	Two months ago	Yes	Yes	Drugs	Less than GHc50	No	Myself	Shortage of drug	No		No		No	No change in hospital attendance	No effect on condition	No
248	Female	69	Christianity	Widowed	JHS	Unemployed		Less than GHc500	Yes	Yes	Weekly	Last week	Yes	Yes	Laboratory services Drugs	Less than GHc50	No	Myself	I do not know why	Yes	Less than GHc50	No		No	No change in hospital attendance	No effect on condition	No
249	Male	69	Christianity	Married	JHS	Agriculture		Less than GHc500	Yes	Yes	Every two months	Two months ago	Yes	Yes	Laboratory services Drugs	Less than GHc50	No	Myself	Shortage of drug Low insurance coverage	No		No		No	No change in hospital attendance	No effect on condition	No
250	Female	63	Christianity	Married	JHS	Unemployed		Less than GHc500	Yes	Yes	Every two months	Two months ago	Yes	Yes	Drugs Laboratory services	Less than GHc50	No	My children	Shortage of drug Low insurance coverage	No		No		No	No change in hospital attendance	No effect on condition	No
251	Female	74	Christianity	Divorced	JHS	Unemployed		GHc500-999	Yes	Yes	Every two months	Two months ago	Yes	Yes	Drugs Laboratory services X-ray OPD services	GHc100-199	No	My children	Shortage of drug Low insurance coverage	Yes	GHc50-99	No		No	No change in hospital attendance	No effect on condition	No
252	Female	75	Christianity	Separated	None	Sales & services		Less than GHc500	Yes	Yes	Fortnight	Last two weeks	Yes	Yes	Drugs	Less than GHc50	No	Myself	Shortage of drug	No		No		No	No change in hospital attendance	No effect on condition	No
253	Female	58	Christianity	Widowed	Primary	Sales & services		GHc500-999	Yes	Yes	Every two months	Two months ago	Yes	Yes	Drugs	Less than GHc50	No	Myself	Shortage of drug	No		No		No	No change in hospital attendance	No effect on condition	No
254	Female	57	Christianity	Married	Tertiary	Professional/managerial		GHc1000-1999	Yes	Yes	Every two months	Two months ago	Yes	Yes	Drugs	Less than GHc50	No	Myself	Shortage of drug	No		No		No	No change in hospital attendance	No effect on condition	No
255	Female	52	Islam	Widowed	None	Sales & services		GHc500-999	Yes	Yes	Fortnight	Last two weeks	Yes	Yes	Drugs Laboratory services	GHC50-99	No	Myself	Shortage of drug Low insurance coverage	No		No		No	No change in hospital attendance	No effect on condition	No
256	Female	53	Christianity	Widowed	JHS	Skilled manual		GHc500-999	Yes	Yes	Every two months	Two months ago	Yes	Yes	Drugs	Less than GHc50	No	Myself	Shortage of drug	No		No		No	No change in hospital attendance	No effect on condition	No
257	Female	59	Christianity	Separated	None	Sales & services		GHc500-999	Yes	Yes	Every two months	Two months ago	Yes	Yes	Drugs Laboratory services	GHc100-199	No	My children Family members	Shortage of drug Low insurance coverage	No		No		No	No change in hospital attendance	No effect on condition	No
258	Female	73	Christianity	Widowed	None	Unemployed		GHc500-999	Yes	Yes	Every two months	Two months ago	Yes	Yes	Drugs	Less than GHc50	No	My children	Shortage of drug	Yes	Less than GHc50	No		No	No change in hospital attendance	No effect on condition	No
259	Female	31	Christianity	Married	JHS	Sales & services		Less than GHc500	Yes	Yes	Monthly	Three months ago	Yes	Yes	Drugs Others(specify)	Less than GHc50	No	Myself	Shortage of drug	Yes	Less than GHc50	No		No	No change in hospital attendance	No effect on condition	No
260	Female	55	Christianity	Married	None	Unemployed		GHc1000-1999	Yes	Yes	Every two months	Three months ago	Yes	Yes	Drugs	Less than GHc50	No	Myself	Shortage of drug	No		No		No	No change in hospital attendance	No effect on condition	No
261	Female	76	Christianity	Married	JHS	Sales & services		GHc1000-1999	Yes	Yes	Monthly	Last month	Yes	Yes	Drugs	Less than GHc50	Yes	My children	I do not know why	No		No		No	No change in hospital attendance	No effect on condition	No
262	Female	58	Christianity	Widowed	JHS	Sales & services		Less than GHc500	Yes	Yes	Every two months	Two months ago	Yes	Yes	Drugs Others(specify)	Less than GHc50	No	My children	Low insurance coverage	No		No		No	No change in hospital attendance	No effect on condition	No
263	Female	64	Christianity	Divorced	JHS	Sales & services		Less than GHc500	Yes	Yes	Every two months	Two months ago	Yes	Yes	Drugs	Less than GHc50	No	Family members My children	I do not know why	No		No		No	No change in hospital attendance	No effect on condition	No
264	Female	60	Christianity	Divorced	Primary	Agriculture		Less than GHc500	Yes	Yes	Every two months	Two months ago	Yes	Yes	Drugs	Less than GHc50	No	Myself My children	I do not know why	Yes	Less than GHc50	No		No	No change in hospital attendance	No effect on condition	No
265	Female	65	Christianity	Divorced	JHS	Sales & services		Less than GHc500	Yes	Yes	Monthly	Last month	Yes	Yes	Drugs	Less than GHc50	No	Myself	I do not know why	No		No		Yes	Reluctant to come to the hospital	No effect on condition	No
266	Female	70	Christianity	Widowed	Primary	Unemployed		GHc500-999	Yes	Yes	Every three months	Three months ago	Yes	Yes	Drugs	Less than GHc50	No	My children	I do not know why	No		No		No	No change in hospital attendance	No effect on condition	Yes	Herbs
267	Female	69	Christianity	Married	Primary	Skilled manual		Less than GHc500	Yes	Yes	Every two months	Three months ago	Yes	Yes	Drugs	Less than GHc50	No	Myself	I do not know why	Yes	Less than GHc50	Yes	Food	No	Reluctant to come to the hospital	No effect on condition	No
268	Male	76	Christianity	Married	JHS	Retired		GHc500-999	Yes	Yes	Monthly	Two months ago	Yes	Yes	Drugs	Less than GHc50	No	Myself	Low insurance coverage	No		No		No	No change in hospital attendance	No effect on condition	No
269	Female	57	Christianity	Married	JHS	Sales & services		Less than GHc500	Yes	Yes	Monthly	Last month	Yes	Yes	Drugs	Less than GHc50	No	Myself	I do not know why	No		No		No	No change in hospital attendance	No effect on condition	No
270	Female	62	Christianity	Divorced	Primary	Sales & services		GHc500-999	Yes	Yes	Every two months	Two months ago	Yes	Yes	Drugs Others(specify)	Less than GHc50	No	Myself My children	I do not know why	Yes	Less than GHc50	No		No	No change in hospital attendance	No effect on condition	No
271	Female	59	Christianity	Widowed	JHS	Skilled manual		GHc500-999	Yes	Yes	Every three months	Three months ago	Yes	Yes	Drugs	Less than GHc50	No	Myself	I do not know why	No		No		No	No change in hospital attendance	No effect on condition	No
272	Female	65	Islam	Married	None	Sales & services		GHc500-999	Yes	Yes	Every two months	Two months ago	Yes	Yes	Drugs	Less than GHc50	No	Myself	I do not know why	No		No		No	No change in hospital attendance	No effect on condition	No
273	Female	72	Christianity	Married	Tertiary	Retired		GHc500-999	Yes	Yes	Every three months	Three months ago	Yes	Yes	Drugs	Less than GHc50	No	Myself	I do not know why	Yes	Less than GHc50	Yes	Food Others(specify)	No	No change in hospital attendance	No effect on condition	No
274	Male	65	Christianity	Married	SHS	Retired		GHc1000-1999	Yes	Yes	Every two months	Two months ago	Yes	Yes	Others(specify)	Less than GHc50	No	Myself	I do not know why	Yes	GHc100-199	No		No	No change in hospital attendance	No effect on condition	Yes	Diet
275	Female	84	Christianity	Widowed	JHS	Retired		GHc1000-1999	Yes	Yes	Every two months	Three months ago	Yes	Yes	Drugs	Less than GHc50	No	My children	I do not know why	No		No		No	No change in hospital attendance	No effect on condition	No
276	Female	51	Christianity	Divorced	Primary	Agriculture		GHc1000-1999	Yes	Yes	Every two months	Two months ago	Yes	Yes	Drugs	Less than GHc50	No	Myself	I do not know why	No		No		No	No change in hospital attendance	No effect on condition	No
277	Male	80	Christianity	Married	JHS	Retired		GHc500-999	Yes	Yes	Every two months	Last month	Yes	Yes	Drugs	Less than GHc50	No	My children	I do not know why	No		Yes	Food	No	No change in hospital attendance	No effect on condition	No
278	Male	70	Islam	Married	None	Skilled manual		GHc500-999	Yes	Yes	Every two months	Two months ago	Yes	Yes	Drugs	Less than GHc50	No	Myself	I do not know why	No		No		No	No change in hospital attendance	No effect on condition	No
279	Female	56	Christianity	Divorced	JHS	Skilled manual		GHc1000-1999	Yes	Yes	Every two months	Three months ago	Yes	Yes	Drugs	Less than GHc50	Yes	Myself	I do not know why	No		Yes	Food	No	No change in hospital attendance	No effect on condition	Yes	Herbs
280	Female	50	Christianity	Married	JHS	Sales & services		Less than GHc500	Yes	Yes	Every two months	Three months ago	Yes	Yes	Drugs	Less than GHc50	Yes	Myself	I do not know why	No		No		No	No change in hospital attendance	No effect on condition	No
281	Female	68	Christianity	Widowed	JHS	Agriculture		Less than GHc500	Yes	Yes	Every two months	Two months ago	Yes	Yes	Drugs Laboratory services X-ray	GHc100-199	Yes	Myself	I do not know why	No		Yes	Food Others(specify)	Yes	Anxious about the next hospital attendance Reluctant to come to the hospital	Worsened condition	Yes	Herbs
282	Female	81	Christianity	Widowed	None	Unemployed		Less than GHc500	Yes	Yes	Every two months	Two months ago	Yes	Yes	Drugs	Less than GHc50	No	My children	I do not know why	No		No		No	No change in hospital attendance	No effect on condition	No
283	Female	84	Islam	Widowed	None	Unemployed		GHc1000-1999	Yes	Yes	Every two months	Last month	Yes	Yes	Drugs	Less than GHc50	No	Myself	I do not know why	No		No		No	No change in hospital attendance	No effect on condition	No
284	Female	54	Christianity	Widowed	JHS	Unemployed		GHc500-999	Yes	Yes	Monthly	Two months ago	Yes	Yes	Drugs	Less than GHc50	No	My children	I do not know why	No		No		No	No change in hospital attendance	No effect on condition	No
285	Male	79	Christianity	Married	SHS	Retired		Less than GHc500	Yes	Yes	Every two months	Two months ago	Yes	Yes	Drugs	Less than GHc50	No	My children	I do not know why	No		No		No	No change in hospital attendance	No effect on condition	No
286	Female	61	Christianity	Widowed	JHS	Unemployed		Less than GHc500	Yes	Yes	Every two months	Three months ago	Yes	Yes	Drugs	Less than GHc50	No	My children	I do not know why	Yes	Less than GHc50	Yes	Food Others(specify)	No	No change in hospital attendance	No effect on condition	Yes	Diet
287	Female	58	Christianity	Divorced	JHS	Sales & services		GHc500-999	Yes	Yes	Every two months	Three months ago	Yes	Yes	Drugs	Less than GHc50	No	Myself	I do not know why	No		No		No	No change in hospital attendance	No effect on condition	No
288	Female	80	Christianity	Widowed	None	Unemployed		Less than GHc500	Yes	Yes	Every two months	Two months ago	Yes	Yes	Drugs	Less than GHc50	No	Myself	I do not know why	Yes	Less than GHc50	Yes	Food	No	No change in hospital attendance	No effect on condition	No
289	Female	67	Christianity	Married	JHS	Skilled manual		Less than GHc500	Yes	Yes	Every two months	Three months ago	Yes	Yes	Drugs	Less than GHc50	Yes	My partner Myself	I do not know why	No		No		No	No change in hospital attendance	No effect on condition	Yes	Self checking
290	Female	47	Christianity	Married	JHS	Agriculture		GHc1000-1999	Yes	Yes	Monthly	Three months ago	Yes	Yes	Drugs	Less than GHc50	Yes	Myself	I do not know why	Yes	Less than GHc50	Yes	Food	Yes	Reluctant to come to the hospital	No effect on condition	No
291	Female	57	Christianity	Divorced	JHS	Unemployed		GHc2000-2999	Yes	Yes	Monthly	Last month	Yes	Yes	Laboratory services Drugs	GHc100-199	Yes	My children	I do not know why	Yes	Less than GHc50	Yes	Food	Yes	Reluctant to come to the hospital	Worsened condition	Yes	Prayers, Herbs
292	Female	51	Christianity	Widowed	JHS	Sales & services		GHc1000-1999	Yes	Yes	Every three months	Three months ago	Yes	Yes	Laboratory services Others	GHc100-199	Yes	My children Family members	I do not know why	Yes	GHc100-199	No		No	No change in hospital attendance	No effect on condition	No
293	Female	70	Christianity	Separated	JHS	Retired		GHc2000-2999	Yes	Yes	Every two months	Three months ago	Yes	Yes	Drugs	Less than GHc50	Yes	Myself	Low insurance coverage	No		No		Yes	Reluctant to come to the hospital	No effect on condition	No
294	Female	68	Christianity	Separated	JHS	Retired		GHc1000-1999	Yes	Yes	Every two months	Two months ago	Yes	Yes	Drugs	Less than GHc50	No	Myself	I do not know why	Yes	Less than GHc50	Yes	Food	No	Reluctant to come to the hospital	No effect on condition	No
295	Female	75	Christianity	Divorced	JHS	Sales & services		GHc500-999	Yes	Yes	Every two months	Three months ago	Yes	Yes	Drugs	Less than GHc50	Yes	Myself	Low insurance coverage	No		No		Yes	Not come to the hospital again	No effect on condition	Yes	Herbs
296	Female	87	Christianity	Widowed	JHS	Sales & services		Less than GHc500	Yes	Yes	Every two months	Two months ago	Yes	Yes	Drugs	Less than GHc50	No	My children	I do not know why	No		No		No	No change in hospital attendance	No effect on condition	No
297	Female	82	Christianity	Widowed	None	Unemployed		Less than GHc500	Yes	Yes	Every two months	Two months ago	Yes	Yes	Drugs	Less than GHc50	No	Myself	I do not know why	No		Yes	Food	No	No change in hospital attendance	No effect on condition	Yes	Herbs
298	Female	55	Christianity	Married	Primary	Agriculture		Less than GHc500	Yes	Yes	Every two months	Last month	Yes	Yes	Drugs	Less than GHc50	No	My partner	I do not know why	No		No		No	No change in hospital attendance	No effect on condition	No
299	Female	45	Christianity	Separated	Primary	Sales & services		Less than GHc500	Yes	Yes	Every two months	Three months ago	Yes	Yes	Drugs	Less than GHc50	Yes	Myself	Low insurance coverage	Yes	Less than GHc50	Yes	Food Clothing Rent Business capital	Yes	Reluctant to come to the hospital	Worsened condition	No
300	Female	73	Christianity	Divorced	Primary	Retired		Less than GHc500	Yes	Yes	Every two months	Two months ago	Yes	Yes	Drugs	Less than GHc50	Yes	Myself	I do not know why	No		No		No	No change in hospital attendance	No effect on condition	Yes	Herbs
301	Female	48	Christianity	Married	JHS	Agriculture		GHc500-999	Yes	Yes	Every two months	Two months ago	Yes	Yes	Drugs	Less than GHc50	No	Myself	I do not know why	No		No		No	No change in hospital attendance	No effect on condition	Yes	Local medicine
302	Female	68	Christianity	Married	Primary	Unemployed		Less than GHc500	Yes	Yes	Every three months	Three months ago	Yes	Yes	Drugs	GHC50-99	No	My children	I do not know why	No		Yes	Food Clothing Rent	Yes	Reluctant to come to the hospital	Worsened condition	No
303	Male	60	Christianity	Married	SHS	Retired		GHc500-999	Yes	Yes	Every two months	Two months ago	Yes	Yes	Drugs	Less than GHc50	No	Myself	I do not know why	No		No		No	No change in hospital attendance	No effect on condition	No
304	Male	71	Christianity	Widowed	SHS	Agriculture		Less than GHc500	Yes	Yes	Every two months	Three months ago	Yes	Yes	Drugs	Less than GHc50	No	Myself	I do not know why	No		Yes	Food	Yes	Reluctant to come to the hospital	No effect on condition	Yes	Herbs
305	Female	72	Christianity	Widowed	None	Sales & services		Less than GHc500	Yes	Yes	Every three months	Three months ago	Yes	Yes	Drugs	Less than GHc50	Yes	My children	Low insurance coverage	No		Yes	Food Clothing Rent	No	No change in hospital attendance	No effect on condition	No
306	Female	67	Christianity	Married	None	Agriculture		GHc500-999	Yes	Yes	Every two months	Two months ago	Yes	Yes	Drugs	Less than GHc50	Yes	Myself	I do not know why	No		No		No	No change in hospital attendance	No effect on condition	No
307	Female	72	Christianity	Widowed	Primary	Retired		Less than GHc500	Yes	Yes	Monthly	Last two weeks	Yes	Yes	Drugs	Less than GHc50	No	Myself	I do not know why	No		Yes	Food	No	No change in hospital attendance	No effect on condition	Yes	Herbs
308	Female	59	Christianity	Divorced	JHS	Agriculture		Less than GHc500	Yes	Yes	Every two months	Two months ago	Yes	Yes	Drugs	Less than GHc50	Yes	Myself	I do not know why	No		Yes	Food Clothing Rent	Yes	Reluctant to come to the hospital Anxious about the next hospital attendance	No effect on condition	No
309	Male	54	Christianity	Married	JHS	Skilled manual		GHc1000-1999	Yes	Yes	Monthly	Three months ago	Yes	Yes	Drugs	Less than GHc50	Yes	Myself	I do not know why	No		No		No	No change in hospital attendance	No effect on condition	Yes	Herbs, herbal clinic
310	Male	79	Christianity	Married	JHS	Retired		GHc500-999	Yes	Yes	Every two months	Three months ago	Yes	Yes	Drugs	Less than GHc50	Yes	Myself	I do not know why	No		No		No	No change in hospital attendance	No effect on condition	No
311	Female	86	Christianity	Widowed	None	Unemployed		Less than GHc500	Yes	Yes	Every two months	Two months ago	Yes	Yes	Drugs	Less than GHc50	Yes	My children	I do not know why	No		No		No	No change in hospital attendance	No effect on condition	No
312	Female	80	Christianity	Widowed	Primary	Unemployed		Less than GHc500	Yes	Yes	Monthly	Two months ago	Yes	Yes	Drugs	Less than GHc50	Yes	My children	I do not know why	No		No		No	No change in hospital attendance	No effect on condition	Yes	Herbs
313	Female	85	Christianity	Widowed	Primary	Sales & services		Less than GHc500	Yes	Yes	Monthly	Last month	Yes	Yes	Drugs	Less than GHc50	No	My children	I do not know why	No		No		No	No change in hospital attendance	No effect on condition	No
314	Male	77	Christianity	Married	Tertiary	Retired		GHc500-999	Yes	Yes	Every three months	Two months ago	Yes	Yes	Drugs	Less than GHc50	Yes	Myself	I do not know why	Yes	Less than GHc50	No		No	No change in hospital attendance	No effect on condition	No
315	Male	59	Christianity	Married	SHS	Professional/managerial		GHc2000-2999	Yes	Yes	Every two months	4 months ago	Yes	Yes	Drugs	Less than GHc50	No	Myself	I do not know why	No		Yes	Food Clothing Rent	No	No change in hospital attendance	No effect on condition	No
316	Female	55	Christianity	Married	Tertiary	Clerical		GHc500-999	Yes	Yes	Every three months	Three months ago	Yes	Yes	Drugs	Less than GHc50	No	Myself	I do not know why	No		No		No	No change in hospital attendance	No effect on condition	No
317	Male	78	Christianity	Married	SHS	Retired		GHc500-999	Yes	Yes	Every two months	Two months ago	Yes	Yes	Drugs	Less than GHc50	Yes	Myself	I do not know why	No		No		No	No change in hospital attendance	No effect on condition	No
318	Female	59	Christianity	Separated	None	Skilled manual		Less than GHc500	Yes	Yes	Every three months	Three months ago	Yes	Yes	Drugs	Less than GHc50	Yes	My children	I do not know why	No		Yes	Food	Yes	Reluctant to come to the hospital	Worsened condition	No
319	Female	48	Islam	Married	None	Agriculture		GHc1000-1999	Yes	Yes	Every two months	Three months ago	Yes	Yes	Drugs	Less than GHc50	No	Myself	I do not know why	No		No		No	No change in hospital attendance	No effect on condition	Yes	Herbs
320	Female	84	Islam	Widowed	None	Unemployed		Less than GHc500	Yes	Yes	Every three months	Three months ago	Yes	Yes	Drugs	Less than GHc50	No	My children	I do not know why	No		Yes	Food	Yes	Reluctant to come to the hospital	No effect on condition	No
321	Female	79	Islam	Widowed	None	Unemployed		Less than GHc500	Yes	Yes	Every two months	Last month	Yes	No						No		No		No	No change in hospital attendance	No effect on condition	No
322	Female	81	Christianity	Widowed	None	Unemployed		Less than GHc500	Yes	Yes	Every two months	Three months ago	Yes	Yes	Drugs	Less than GHc50	Yes	My children	I do not know why	Yes	Less than GHc50	Yes	Food	No	No change in hospital attendance	No effect on condition	No
323	Female	65	Christianity	Widowed	JHS	Unemployed		Less than GHc500	Yes	Yes	Every two months	Three months ago	Yes	Yes	Drugs	Less than GHc50	Yes	My children	I do not know why	Yes	GHc50-99	Yes	Food Clothing	Yes	Reluctant to come to the hospital Anxious about the next hospital attendance	Worsened condition	No
324	Female	41	Christianity	Married	JHS	Sales & services		GHc1000-1999	Yes	Yes	Every three months	Three months ago	Yes	Yes	Drugs	Less than GHc50	No	Myself	I do not know why	No		No		No	No change in hospital attendance	No effect on condition	Yes	Ginger, molasses
325	Male	56	Christianity	Separated	JHS	Unemployed		Less than GHc500	Yes	Yes	Every two months	Two months ago	Yes	Yes	Drugs	Less than GHc50	No	Myself	I do not know why	No		Yes	Food, Rent	Yes	No change in hospital attendance	No effect on condition	No
326	Female	67	Christianity	Separated	JHS	Skilled manual		Less than GHc500	Yes	Yes	Every two months	Two months ago	Yes	Yes	Drugs	Less than GHc50	Yes	Myself	I do not know why	No		No		No	No change in hospital attendance	No effect on condition	No
327	Male	84	Christianity	Married	Primary	Retired		Less than GHc500	Yes	Yes	Every two months	Two months ago	Yes	Yes	Drugs	Less than GHc50	No	Myself	I do not know why	No		No		No	No change in hospital attendance	No effect on condition	No
328	Female	92	Christianity	Married	None	Skilled manual		Less than GHc500	Yes	Yes	Every two months	Three months ago	Yes	Yes	Drugs	Less than GHc50	No	Myself	I do not know why	No		No		Yes	Reluctant to come to the hospital	No effect on condition	No
329	Female	85	Islam	Widowed	None	Unemployed		Less than GHc500	Yes	Yes	Every three months	Three months ago	Yes	Yes	Drugs	Less than GHc50	No	My children	I do not know why	No		No		No	No change in hospital attendance	No effect on condition	No
330	Female	63	Christianity	Never married	Primary	Sales & services		Less than GHc500	Yes	Yes	Every two months	Two months ago	Yes	Yes	OPD services(Folder, vital statistics taken)	Less than GHc50	No	Myself	I do not know why	No		Yes	Food Clothing	Yes	Reluctant to come to the hospital	No effect on condition	No
331	Female	73	Christianity	Married	None	Sales & services		Less than GHc500	Yes	Yes	Monthly	Last two weeks	Yes	Yes	Drugs	Less than GHc50	No	My children	I do not know why	No		No		No	No change in hospital attendance	No effect on condition	No
332	Female	50	Christianity	Married	JHS	Skilled manual		Less than GHc500	Yes	Yes	Every three months	Three months ago	Yes	Yes	Drugs	Less than GHc50	Yes	Myself	I do not know why	No		Yes	Food Clothing Business capital Rent	Yes	Reluctant to come to the hospital	Worsened condition	No
333	Female	54	Christianity	Married	JHS	Sales & services		Less than GHc500	Yes	Yes	Every two months	Three months ago	Yes	Yes	Drugs	Less than GHc50	No	My partner	I do not know why	No		Yes	Business capital	No	No change in hospital attendance	No effect on condition	No
334	Female	72	Christianity	Married	Primary	Retired		Less than GHc500	Yes	Yes	Every two months	Two months ago	Yes	Yes	Drugs	Less than GHc50	No	My children	I do not know why	No		No		No	No change in hospital attendance	No effect on condition	No
335	Female	53	Christianity	Married	JHS	Sales & services		Less than GHc500	Yes	Yes	Every two months	Two months ago	Yes	Yes	Drugs	Less than GHc50	No	My partner	I do not know why	No		No		No	No change in hospital attendance	No effect on condition	No
336	Female	62	Christianity	Married	Primary	Sales & services		Less than GHc500	Yes	Yes	Every two months	Two months ago	Yes	Yes	Drugs	Less than GHc50	No	Myself	I do not know why	Yes	Less than GHc50	Yes	Food Clothing Rent	No	No change in hospital attendance	No effect on condition	No
337	Female	69	Christianity	Widowed	JHS	Sales & services		GHc1000-1999	Yes	Yes	Monthly	Last month	Yes	Yes	Drugs	Less than GHc50	Yes	Myself	I do not know why	No		Yes	Food	Yes	Reluctant to come to the hospital	No effect on condition	Yes	Herbs
338	Female	91	Christianity	Widowed	Primary	Unemployed		Less than GHc500	Yes	Yes	Every two months	Two months ago	Yes	Yes	Drugs	Less than GHc50	Yes	Myself	I do not know why	Yes	Less than GHc50	Yes	Food Clothing Rent	Yes	Reluctant to come to the hospital Anxious about the next hospital attendance	Worsened condition	No
339	Female	69	Christianity	Married	Primary	Sales & services		Less than GHc500	Yes	Yes	Every two months	Three months ago	Yes	Yes	Drugs	Less than GHc50	No	My children	I do not know why	No		No		No	No change in hospital attendance	No effect on condition	No
340	Female	71	Christianity	Widowed	Tertiary	Retired		Less than GHc500	Yes	Yes	Monthly	Last two weeks	Yes	Yes	Drugs	Less than GHc50	Yes	Myself	I do not know why	Yes	GHc100-199	Yes	Food Clothing Rent	Yes	Reluctant to come to the hospital Anxious about the next hospital attendance	Worsened condition	No
341	Female	45	Christianity	Married	JHS	Sales & services		GHc1000-1999	Yes	Yes	Every three months	Three months ago	Yes	Yes	Drugs	Less than GHc50	No	Myself	I do not know why	No		No		No	No change in hospital attendance	No effect on condition	Yes	Herbs
342	Male	55	Christianity	Never married	JHS	Unemployed		Less than GHc500	Yes	Yes	Every two months	Two months ago	Yes	Yes	Drugs	Less than GHc50	No	Myself	I do not know why	No		Yes	Food	Yes	No change in hospital attendance	No effect on condition	No
343	Female	66	Christianity	Separated	JHS	Agriculture		Less than GHc500	Yes	Yes	Every two months	Two months ago	Yes	Yes	Drugs	Less than GHc50	Yes	Myself	I do not know why	No		No		No	No change in hospital attendance	No effect on condition	No
344	Male	86	Christianity	Married	Primary	Retired		Less than GHc500	Yes	Yes	Every two months	Two months ago	Yes	Yes	Drugs	Less than GHc50	No	Myself	I do not know why	No		No		No	No change in hospital attendance	No effect on condition	No
345	Female	90	Christianity	Married	None	Agriculture		Less than GHc500	Yes	Yes	Every two months	Three months ago	Yes	Yes	Drugs	Less than GHc50	No	Myself	I do not know why	No		No		Yes	Reluctant to come to the hospital	No effect on condition	No
346	Female	82	Islam	Widowed	None	Unemployed		Less than GHc500	Yes	Yes	Every three months	Three months ago	Yes	Yes	Drugs	Less than GHc50	No	My children	I do not know why	No		No		No	No change in hospital attendance	No effect on condition	No
347	Female	65	Christianity	Never married	Primary	Sales & services		Less than GHc500	Yes	Yes	Every two months	Two months ago	Yes	Yes	OPD services(Folder, vital statistics taken)	Less than GHc50	No	My children	I do not know why	No		Yes	Rent food	Yes	Reluctant to come to the hospital	No effect on condition	No
348	Female	71	Christianity	Married	None	Sales & services		Less than GHc500	Yes	Yes	Monthly	Last month	Yes	Yes	Drugs	Less than GHc50	No	My children	I do not know why	No		No		No	No change in hospital attendance	No effect on condition	No
349	Female	50	Christianity	Married	JHS	Skilled manual		Less than GHc500	Yes	Yes	Every three months	Three months ago	Yes	Yes	Drugs	Less than GHc50	Yes	Myself	I do not know why	No		Yes	Food Clothing Business capital Rent	Yes	Reluctant to come to the hospital	Worsened condition	No
350	Female	58	Christianity	Married	JHS	Sales & services		Less than GHc500	Yes	Yes	Every two months	Two months ago	Yes	Yes	Drugs	Less than GHc50	No	My partner	I do not know why	No		Yes	Business capital Rent	No	No change in hospital attendance	No effect on condition	No
351	Female	70	Christianity	Married	Primary	Retired		Less than GHc500	Yes	Yes	Every two months	Two months ago	Yes	Yes	Drugs	Less than GHc50	No	My children	I do not know why	No		No		No	No change in hospital attendance	No effect on condition	No
352	Female	53	Christianity	Married	JHS	Sales & services		Less than GHc500	Yes	Yes	Every two months	Two months ago	Yes	Yes	Drugs	Less than GHc50	No	My partner	I do not know why	No		No		No	No change in hospital attendance	No effect on condition	No
353	Female	63	Christianity	Married	Primary	Sales & services		Less than GHc500	Yes	Yes	Every two months	Two months ago	Yes	Yes	Drugs	Less than GHc50	No	Myself	I do not know why	Yes	Less than GHc50	Yes	Food Clothing Rent	No	No change in hospital attendance	No effect on condition	No
354	Female	70	Christianity	Separated	JHS	Retired		GHc500-999	Yes	Yes	Every two months	Three months ago	Yes	Yes	Drugs	Less than GHc50	Yes	Myself	Low insurance coverage	No		No		Yes	Reluctant to come to the hospital	No effect on condition	No
355	Female	69	Christianity	Separated	JHS	Retired		GHc500-999	Yes	Yes	Every two months	Two months ago	Yes	Yes	Drugs	Less than GHc50	No	Myself	I do not know why	Yes	Less than GHc50	Yes	Food	No	Reluctant to come to the hospital	No effect on condition	No
356	Female	77	Christianity	Divorced	JHS	Sales & services		GHc500-999	Yes	Yes	Every two months	Three months ago	Yes	Yes	Drugs	Less than GHc50	Yes	Myself	Low insurance coverage	No		No		Yes	Not come to the hospital again	No effect on condition	Yes	Ginger, molasses, herbs
357	Female	84	Christianity	Widowed	JHS	Sales & services		Less than GHc500	Yes	Yes	Every two months	Two months ago	Yes	Yes	Drugs	Less than GHc50	No	My children	I do not know why	No		No		No	No change in hospital attendance	No effect on condition	No
358	Female	83	Christianity	Widowed	None	Unemployed		Less than GHc500	Yes	Yes	Every two months	Two months ago	Yes	Yes	Drugs	Less than GHc50	No	Myself	I do not know why	No		Yes	Food	No	No change in hospital attendance	No effect on condition	Yes	Herbs
359	Female	59	Christianity	Married	Primary	Agriculture		Less than GHc500	Yes	Yes	Every two months	Last month	Yes	Yes	Drugs	Less than GHc50	No	My partner	I do not know why	No		No		No	No change in hospital attendance	No effect on condition	No
360	Female	48	Christianity	Separated	Primary	Sales & services		Less than GHc500	Yes	Yes	Every two months	Three months ago	Yes	Yes	Drugs	Less than GHc50	Yes	Myself	Low insurance coverage	Yes	Less than GHc50	Yes	Food Clothing Rent Business capital	Yes	Reluctant to come to the hospital	Worsened condition	No
361	Female	71	Christianity	Divorced	Primary	Retired		Less than GHc500	Yes	Yes	Every two months	Two months ago	Yes	Yes	Drugs	Less than GHc50	Yes	Myself	I do not know why	No		No		No	No change in hospital attendance	No effect on condition	Yes	Local medicine
362	Female	47	Christianity	Married	JHS	Skilled manual		GHc500-999	Yes	Yes	Every two months	Two months ago	Yes	Yes	Drugs	Less than GHc50	No	Myself	I do not know why	No		No		No	No change in hospital attendance	No effect on condition	Yes	Self checking
363	Female	66	Christianity	Married	Primary	Unemployed		Less than GHc500	Yes	Yes	Every three months	Three months ago	Yes	Yes	Drugs	GHC50-99	No	My children	I do not know why	No		Yes	Food Clothing Rent	Yes	Reluctant to come to the hospital	Worsened condition	No
364	Male	61	Christianity	Married	Tertiary	Retired		GHc500-999	Yes	Yes	Every two months	Two months ago	Yes	Yes	Drugs	Less than GHc50	No	Myself	I do not know why	No		No		No	No change in hospital attendance	No effect on condition	No
365	Male	77	Christianity	Widowed	SHS	Agriculture		Less than GHc500	Yes	Yes	Every two months	Three months ago	Yes	Yes	Drugs	Less than GHc50	No	Myself	I do not know why	No		Yes	Food	Yes	Reluctant to come to the hospital	No effect on condition	Yes	Herbs
366	Female	79	Christianity	Widowed	None	Sales & services		Less than GHc500	Yes	Yes	Every three months	Three months ago	Yes	Yes	Drugs	Less than GHc50	Yes	My children	Low insurance coverage	No		Yes	Food Clothing Rent	No	No change in hospital attendance	No effect on condition	No
367	Female	61	Christianity	Married	None	Agriculture		GHc500-999	Yes	Yes	Every two months	Two months ago	Yes	Yes	Drugs	Less than GHc50	Yes	Myself	I do not know why	No		No		No	No change in hospital attendance	No effect on condition	No
368	Female	73	Christianity	Widowed	Primary	Retired		Less than GHc500	Yes	Yes	Monthly	Last two weeks	Yes	Yes	Drugs	Less than GHc50	No	Myself	I do not know why	No		Yes	Food	No	No change in hospital attendance	No effect on condition	Yes	Local medicine
369	Female	53	Christianity	Divorced	JHS	Agriculture		Less than GHc500	Yes	Yes	Every two months	Two months ago	Yes	Yes	Drugs	Less than GHc50	Yes	Myself	I do not know why	No		Yes	Food Clothing Rent	Yes	Reluctant to come to the hospital Anxious about the next hospital attendance	No effect on condition	No
370	Male	53	Christianity	Married	JHS	Skilled manual		GHc2000-2999	Yes	Yes	Monthly	Last month	Yes	Yes	Drugs	Less than GHc50	Yes	Myself	I do not know why	No		No		No	No change in hospital attendance	No effect on condition	Yes	Ginger, dandelion
371	Male	76	Christianity	Married	JHS	Retired		GHc500-999	Yes	Yes	Every two months	Three months ago	Yes	Yes	Drugs	Less than GHc50	Yes	Myself	I do not know why	No		No		No	No change in hospital attendance	No effect on condition	No
372	Female	89	Christianity	Widowed	None	Unemployed		Less than GHc500	Yes	Yes	Every two months	Two months ago	Yes	Yes	Drugs	Less than GHc50	Yes	My children	I do not know why	No		No		No	No change in hospital attendance	No effect on condition	No
373	Female	81	Christianity	Widowed	None	Unemployed		Less than GHc500	Yes	Yes	Monthly	Two months ago	Yes	Yes	Drugs	Less than GHc50	Yes	My children	I do not know why	No		No		No	No change in hospital attendance	No effect on condition	Yes	Local medicine
374	Female	80	Christianity	Widowed	Primary	Sales & services		Less than GHc500	Yes	Yes	Monthly	Last month	Yes	Yes	Drugs	Less than GHc50	No	My children	I do not know why	No		No		No	No change in hospital attendance	No effect on condition	No
375	Male	72	Christianity	Married	Tertiary	Retired		GHc500-999	Yes	Yes	Every three months	Three months ago	Yes	Yes	Drugs	Less than GHc50	Yes	Myself	I do not know why	Yes	Less than GHc50	No		No	No change in hospital attendance	No effect on condition	No
376	Male	58	Christianity	Married	SHS	Clerical		GHc3000 and above	Yes	Yes	Every two months	Two months ago	Yes	Yes	Drugs	Less than GHc50	No	Myself	I do not know why	No		Yes	Utility bills	No	No change in hospital attendance	No effect on condition	No
377	Female	52	Christianity	Married	Tertiary	Professional/managerial		GHc500-999	Yes	Yes	Every three months	Three months ago	Yes	Yes	Drugs	Less than GHc50	No	Myself	I do not know why	No		No		No	No change in hospital attendance	No effect on condition	No
378	Male	79	Christianity	Married	Tertiary	Retired		GHc500-999	Yes	Yes	Every two months	Last week	Yes	Yes	Drugs	Less than GHc50	Yes	Myself	I do not know why	No		No		No	No change in hospital attendance	No effect on condition	No
379	Male	78	Christianity	Married	Tertiary	Retired		GHc500-999	Yes	Yes	Every two months	Two months ago	Yes	Yes	Drugs	Less than GHc50	Yes	Myself	I do not know why	No		No		No	No change in hospital attendance	No effect on condition	No
380	Female	57	Christianity	Separated	None	Skilled manual		GHc500-999	Yes	Yes	Every three months	Three months ago	Yes	Yes	Drugs	Less than GHc50	Yes	My children	I do not know why	No		Yes	Food	Yes	Reluctant to come to the hospital	Worsened condition	No
381	Female	40	Islam	Married	None	Agriculture		GHc1000-1999	Yes	Yes	Every two months	Three months ago	Yes	Yes	Drugs	Less than GHc50	No	Myself	I do not know why	No		No		No	No change in hospital attendance	No effect on condition	Yes	Herbs
382	Female	85	Islam	Widowed	None	Unemployed		Less than GHc500	Yes	Yes	Every three months	Three months ago	Yes	Yes	Drugs	Less than GHc50	No	My children	I do not know why	No		Yes	Food	Yes	Reluctant to come to the hospital	No effect on condition	No
383	Female	72	Islam	Widowed	None	Unemployed		Less than GHc500	Yes	Yes	Every two months	Two months ago	Yes	No						No		No		No	No change in hospital attendance	No effect on condition	No
384	Female	82	Christianity	Widowed	None	Unemployed		Less than GHc500	Yes	Yes	Every two months	Three months ago	Yes	Yes	Drugs	Less than GHc50	Yes	My children	I do not know why	Yes	Less than GHc50	Yes	Food	No	No change in hospital attendance	No effect on condition	No
385	Female	68	Christianity	Widowed	JHS	Unemployed		Less than GHc500	Yes	Yes	Every two months	Three months ago	Yes	Yes	Drugs	Less than GHc50	Yes	My children	I do not know why	Yes	GHc50-99	Yes	Food Others(specify)	Yes	Reluctant to come to the hospital Anxious about the next hospital attendance	Worsened condition	No
386	Female	56	Christianity	Married	Primary	Sales & services		Less than GHc500	Yes	Yes	Monthly	Two months ago	Yes	Yes	Drugs	Less than GHc50	No	Myself	I do not know why	No		No		No	No change in hospital attendance	No effect on condition	No
387	Female	47	Christianity	Married	JHS	Sales & services		GHc1000-1999	Yes	Yes	Every three months	Three months ago	Yes	Yes	Drugs	Less than GHc50	No	Myself	I do not know why	No		No		No	No change in hospital attendance	No effect on condition	Yes	Local medicine
388	Male	59	Christianity	Separated	JHS	Unemployed		Less than GHc500	Yes	Yes	Every two months	Two months ago	Yes	Yes	Drugs	Less than GHc50	No	Myself	I do not know why	No		Yes	Utility bills	Yes	No change in hospital attendance	No effect on condition	No
389	Female	68	Christianity	Never married	JHS	Skilled manual		GHc500-999	Yes	Yes	Every two months	Two months ago	Yes	Yes	Drugs	Less than GHc50	Yes	Myself	I do not know why	No		No		No	No change in hospital attendance	No effect on condition	No
